# Supplementary material for: Discovery of structural alterations in solid tumor oligodendroglioma by single molecule analysis
Source: BMC Genomics. 2013 Jul 26;14:505. doi: 10.1186/1471-2164-14-505 (PMC3727977; doi:10.1186/1471-2164-14-505)
Supplement: Additional file 1 — Basic attributes of oligodendroglioma datasets. This spreadsheet describes the two optical maps in detail. Column A lists specific characteristics associated with each step of constructing the map. Columns B and C lists its values for tumor HF087 (column B) and HF1551 (column C). [file 1471-2164-14-505-S1.xlsx]

## Sheet: meow_S1
Additional File 1: Attributes of oligodendroglioma datasets
	HF087	HF1551
Input Optical Map Dataset
Optical Maps (#)	704424	652147
Average Molecule Size (kb)	434.111	421.461
Average Fragment Size (kb)	22.1466	21.9795
Total Map Mass (Mb)	305798	274854
Total Coverage (X)	106.55	95.7681
Pairwise Aligned Maps
Optical Maps (#)	235026	167012
Average Molecule Size (kb)	450.795	435.806
Average Fragment Size (kb)	19.3421	19.5611
Total Map Mass (Mb)	105949	72784.8
Total Coverage (X)	36.9159	25.3606
% Aligned Maps	0.333643	0.256096
% Aligned Mass	0.346466	0.264812
Contiged Maps
Optical Maps (#)	213945	150831
Average Molecule Size (kb)	453.884	438.135
Average Fragment Size (kb)	18.7374	18.9435
Total Map Mass (Mb)	97106.1	66084.4
Total Coverage (X)	33.8349	23.0259
% Aligned Maps from Input	0.303716	0.231284
% Aligned Mass from Input	0.31755	0.240434
% Aligned Maps from Pairwise	0.910304	0.903115
% Aligned Mass from Pairwise	0.91654	0.907942
Estimated Digest Rate (%)	0.831425	0.816445
Estimated Spurious Cut Rate (#cut/Mb)	1.67826	2.32524
Contig Statistics
Consensus Maps (#)	5482	4707
Average Consensus Map Size (kb)	2463.39	2025.11
Average Consensus Fragment Size (kb)	15.8854	15.9644
Total Consensus Map Mass (Mb)	13504.3	9532.2
Minimum Consensus Map Size (kb)	309.341	302.834
Maximum Consensus Map Size (kb)	6255.16	5077.91
Total Consensus Map Coverage (X)	4.70533	3.32132
Consensus Map - Reference Map Alignment
Merged Consensus Maps (#)	146	336
Average Size of Merged Consensus Maps (kb)	19013.9	8022.29
Median Size of Merged Consensus Maps (kb)	7820.75	3714.79
Map Gaps (no consensus map aligning) (#)	123	272
Total Size of Map Gaps (Mb)	186.866	246.642
Average Size of Map Gaps (kb)	1519.24	906.771
Total Consensus Map Size (Mb)	2776.03	2695.49
Percent Scaffold Covered	0.967258	0.939194
Scaffold Size (Mb)	2870	2870
