# Supplementary material for: Discovery of structural alterations in solid tumor oligodendroglioma by single molecule analysis
Source: BMC Genomics. 2013 Jul 26;14:505. doi: 10.1186/1471-2164-14-505 (PMC3727977; doi:10.1186/1471-2164-14-505)
Supplement: Additional file 2 — Overlap (counts) between oligodendroglioma structural variants and genes, segmental duplications, SNPs, and variants reported by other investigators. This table lists counts of structural variants from oligodendroglioma that intersect with genes, segmental duplications, SNPs, and events from the Database of Genomic Variants (DGV). Column A specifies the genomic element; columns B and H indicate total counts for HF087 and HF1551 respectively; Columns C-G and I-M shows overlap counts by variant class. Variants from the DGV are divided based on size into those over 3 kb and those under then 3 kb, then further by study. Variants less than 3 kb are compared to optical map EC and MCs, while those over 3 kb are compared to INS, DEL and OTHER. [file 1471-2164-14-505-S2.xlsx]

## Sheet: yourgenome_S9
Additional File 2: Intersection Counts of Optical Mapping Differences, Human Variation & Genes
	Tumor HF087						Tumor HF1551
	Total	Missing Cut	Extra Cut	Deletion	Insertion	Other	Total	Missing Cut	Extra Cut	Deletion	Insertion	Other
Oligodendroglioma Differences	1081	303	523	65	114	76	1085	383	461	77	102	62
Gene	453	114	213	25	54	47	441	147	182	30	48	34
SegmentalDuplications	154	17	36	17	38	46	113	22	22	18	25	26
Ahn2009-over3000bp	47	EXCLUDED	EXCLUDED	31	6	10	43	EXCLUDED	EXCLUDED	30	5	8
Altshuler2010-over3000bp	26	EXCLUDED	EXCLUDED	11	4	11	27	EXCLUDED	EXCLUDED	18	2	7
Bentley2008-over3000bp	33	EXCLUDED	EXCLUDED	27	3	3	35	EXCLUDED	EXCLUDED	28	1	6
Conrad2005-over3000bp	12	EXCLUDED	EXCLUDED	6	0	6	9	EXCLUDED	EXCLUDED	6	1	2
Conrad2009-over3000bp	124	EXCLUDED	EXCLUDED	38	41	45	97	EXCLUDED	EXCLUDED	40	27	30
Cooper2008-over3000bp	19	EXCLUDED	EXCLUDED	5	6	8	13	EXCLUDED	EXCLUDED	9	1	3
deSmith2007-over3000bp	54	EXCLUDED	EXCLUDED	13	18	23	41	EXCLUDED	EXCLUDED	20	9	12
Feuk2005-over3000bp	0	EXCLUDED	EXCLUDED	0	0	0	0	EXCLUDED	EXCLUDED	0	0	0
Giglio2002-over3000bp	0	EXCLUDED	EXCLUDED	0	0	0	0	EXCLUDED	EXCLUDED	0	0	0
Gusev2009-over3000bp	10	EXCLUDED	EXCLUDED	1	5	4	5	EXCLUDED	EXCLUDED	0	4	1
Hinds2005-over3000bp	0	EXCLUDED	EXCLUDED	0	0	0	0	EXCLUDED	EXCLUDED	0	0	0
Iafrate2004-over3000bp	10	EXCLUDED	EXCLUDED	2	6	2	5	EXCLUDED	EXCLUDED	0	2	3
Itsara2009-over3000bp	21	EXCLUDED	EXCLUDED	2	8	11	20	EXCLUDED	EXCLUDED	6	7	7
Jakobsson2008-over3000bp	18	EXCLUDED	EXCLUDED	1	6	11	9	EXCLUDED	EXCLUDED	2	3	4
Ju2010-over3000bp	65	EXCLUDED	EXCLUDED	21	17	27	50	EXCLUDED	EXCLUDED	26	10	14
Kidd2008-over3000bp	173	EXCLUDED	EXCLUDED	50	79	44	154	EXCLUDED	EXCLUDED	55	60	39
Kim2009-over3000bp	36	EXCLUDED	EXCLUDED	12	8	16	33	EXCLUDED	EXCLUDED	14	7	12
Korbel2007-over3000bp	63	EXCLUDED	EXCLUDED	41	8	14	53	EXCLUDED	EXCLUDED	38	3	12
Levy2007-over3000bp	36	EXCLUDED	EXCLUDED	26	4	6	34	EXCLUDED	EXCLUDED	26	1	7
Locke2006-over3000bp	20	EXCLUDED	EXCLUDED	1	8	11	15	EXCLUDED	EXCLUDED	1	7	7
Matsuzaki2009-over3000bp	114	EXCLUDED	EXCLUDED	30	42	42	90	EXCLUDED	EXCLUDED	33	33	24
McCarroll2005-over3000bp	15	EXCLUDED	EXCLUDED	5	3	7	11	EXCLUDED	EXCLUDED	5	1	5
McCarroll2008-over3000bp	40	EXCLUDED	EXCLUDED	15	6	19	30	EXCLUDED	EXCLUDED	14	3	13
McKernan2009-over3000bp	66	EXCLUDED	EXCLUDED	39	9	18	56	EXCLUDED	EXCLUDED	37	6	13
Mills2006-over3000bp	13	EXCLUDED	EXCLUDED	5	3	5	19	EXCLUDED	EXCLUDED	11	1	7
Pang2010-over3000bp	107	EXCLUDED	EXCLUDED	48	31	28	88	EXCLUDED	EXCLUDED	45	22	21
Park2010-over3000bp	70	EXCLUDED	EXCLUDED	26	18	26	59	EXCLUDED	EXCLUDED	28	14	17
Perry2008-over3000bp	83	EXCLUDED	EXCLUDED	21	27	35	63	EXCLUDED	EXCLUDED	26	16	21
Pinto2007-over3000bp	51	EXCLUDED	EXCLUDED	11	19	21	39	EXCLUDED	EXCLUDED	11	18	10
Redon2006-over3000bp	93	EXCLUDED	EXCLUDED	16	40	37	71	EXCLUDED	EXCLUDED	26	24	21
Sebat2004-over3000bp	15	EXCLUDED	EXCLUDED	3	6	6	10	EXCLUDED	EXCLUDED	1	6	3
Shaikh2009-over3000bp	40	EXCLUDED	EXCLUDED	5	15	20	36	EXCLUDED	EXCLUDED	14	12	10
Sharp2005-over3000bp	16	EXCLUDED	EXCLUDED	0	8	8	10	EXCLUDED	EXCLUDED	0	6	4
Simon-Sanchez2007-over3000bp	9	EXCLUDED	EXCLUDED	0	6	3	12	EXCLUDED	EXCLUDED	3	4	5
Stefansson2005-over3000bp	2	EXCLUDED	EXCLUDED	0	1	1	1	EXCLUDED	EXCLUDED	0	0	1
Tuzun2005-over3000bp	59	EXCLUDED	EXCLUDED	16	25	18	49	EXCLUDED	EXCLUDED	16	17	16
Wang2007-over3000bp	18	EXCLUDED	EXCLUDED	3	5	10	9	EXCLUDED	EXCLUDED	2	4	3
Wang2008-over3000bp	28	EXCLUDED	EXCLUDED	25	0	3	36	EXCLUDED	EXCLUDED	28	1	7
Wheeler2008-over3000bp	30	EXCLUDED	EXCLUDED	20	4	6	22	EXCLUDED	EXCLUDED	16	1	5
Wong2007-over3000bp	41	EXCLUDED	EXCLUDED	6	16	19	39	EXCLUDED	EXCLUDED	10	19	10
Young2008-over3000bp	0	EXCLUDED	EXCLUDED	0	0	0	1	EXCLUDED	EXCLUDED	0	0	1
Young2008-over3000bp	0	EXCLUDED	EXCLUDED	0	0	0	1	EXCLUDED	EXCLUDED	0	0	1
Ahn2009-under3000bp	9	1	8	EXCLUDED	EXCLUDED	EXCLUDED	5	2	3	EXCLUDED	EXCLUDED	EXCLUDED
Altshuler2010-under3000bp	0	0	0	EXCLUDED	EXCLUDED	EXCLUDED	0	0	0	EXCLUDED	EXCLUDED	EXCLUDED
Bentley2008-under3000bp	10	1	9	EXCLUDED	EXCLUDED	EXCLUDED	9	3	6	EXCLUDED	EXCLUDED	EXCLUDED
Conrad2005-under3000bp	1	0	1	EXCLUDED	EXCLUDED	EXCLUDED	2	0	2	EXCLUDED	EXCLUDED	EXCLUDED
Conrad2009-under3000bp	9	1	8	EXCLUDED	EXCLUDED	EXCLUDED	10	3	7	EXCLUDED	EXCLUDED	EXCLUDED
Cooper2008-under3000bp	0	0	0	EXCLUDED	EXCLUDED	EXCLUDED	0	0	0	EXCLUDED	EXCLUDED	EXCLUDED
deSmith2007-under3000bp	1	0	1	EXCLUDED	EXCLUDED	EXCLUDED	2	1	1	EXCLUDED	EXCLUDED	EXCLUDED
Feuk2005-under3000bp	0	0	0	EXCLUDED	EXCLUDED	EXCLUDED	0	0	0	EXCLUDED	EXCLUDED	EXCLUDED
Gusev2009-under3000bp	0	0	0	EXCLUDED	EXCLUDED	EXCLUDED	0	0	0	EXCLUDED	EXCLUDED	EXCLUDED
Hinds2005-under3000bp	0	0	0	EXCLUDED	EXCLUDED	EXCLUDED	0	0	0	EXCLUDED	EXCLUDED	EXCLUDED
Itsara2009-under3000bp	0	0	0	EXCLUDED	EXCLUDED	EXCLUDED	0	0	0	EXCLUDED	EXCLUDED	EXCLUDED
Jakobsson2008-under3000bp	0	0	0	EXCLUDED	EXCLUDED	EXCLUDED	0	0	0	EXCLUDED	EXCLUDED	EXCLUDED
Ju2010-under3000bp	2	1	1	EXCLUDED	EXCLUDED	EXCLUDED	5	3	2	EXCLUDED	EXCLUDED	EXCLUDED
Kidd2008-under3000bp	0	0	0	EXCLUDED	EXCLUDED	EXCLUDED	0	0	0	EXCLUDED	EXCLUDED	EXCLUDED
Kim2009-under3000bp	0	0	0	EXCLUDED	EXCLUDED	EXCLUDED	0	0	0	EXCLUDED	EXCLUDED	EXCLUDED
Korbel2007-under3000bp	0	0	0	EXCLUDED	EXCLUDED	EXCLUDED	1	0	1	EXCLUDED	EXCLUDED	EXCLUDED
Levy2007-under3000bp	29	0	29	EXCLUDED	EXCLUDED	EXCLUDED	20	0	20	EXCLUDED	EXCLUDED	EXCLUDED
Matsuzaki2009-under3000bp	9	1	8	EXCLUDED	EXCLUDED	EXCLUDED	9	2	7	EXCLUDED	EXCLUDED	EXCLUDED
McCarroll2005-under3000bp	0	0	0	EXCLUDED	EXCLUDED	EXCLUDED	0	0	0	EXCLUDED	EXCLUDED	EXCLUDED
McCarroll2008-under3000bp	2	0	2	EXCLUDED	EXCLUDED	EXCLUDED	1	0	1	EXCLUDED	EXCLUDED	EXCLUDED
McKernan2009-under3000bp	18	4	14	EXCLUDED	EXCLUDED	EXCLUDED	14	5	9	EXCLUDED	EXCLUDED	EXCLUDED
Mills2006-under3000bp	6	1	5	EXCLUDED	EXCLUDED	EXCLUDED	4	1	3	EXCLUDED	EXCLUDED	EXCLUDED
Pang2010-under3000bp	19	2	17	EXCLUDED	EXCLUDED	EXCLUDED	15	2	13	EXCLUDED	EXCLUDED	EXCLUDED
Park2010-under3000bp	2	0	2	EXCLUDED	EXCLUDED	EXCLUDED	1	0	1	EXCLUDED	EXCLUDED	EXCLUDED
Perry2008-under3000bp	5	0	5	EXCLUDED	EXCLUDED	EXCLUDED	4	0	4	EXCLUDED	EXCLUDED	EXCLUDED
Pinto2007-under3000bp	1	0	1	EXCLUDED	EXCLUDED	EXCLUDED	0	0	0	EXCLUDED	EXCLUDED	EXCLUDED
Redon2006-under3000bp	0	0	0	EXCLUDED	EXCLUDED	EXCLUDED	0	0	0	EXCLUDED	EXCLUDED	EXCLUDED
Sebat2004-under3000bp	0	0	0	EXCLUDED	EXCLUDED	EXCLUDED	0	0	0	EXCLUDED	EXCLUDED	EXCLUDED
Shaikh2009-under3000bp	2	0	2	EXCLUDED	EXCLUDED	EXCLUDED	3	0	3	EXCLUDED	EXCLUDED	EXCLUDED
Tuzun2005-under3000bp	0	0	0	EXCLUDED	EXCLUDED	EXCLUDED	0	0	0	EXCLUDED	EXCLUDED	EXCLUDED
Wang2007-under3000bp	1	0	1	EXCLUDED	EXCLUDED	EXCLUDED	1	0	1	EXCLUDED	EXCLUDED	EXCLUDED
Wang2008-under3000bp	6	1	5	EXCLUDED	EXCLUDED	EXCLUDED	2	2	0	EXCLUDED	EXCLUDED	EXCLUDED
Wheeler2008-under3000bp	5	0	5	EXCLUDED	EXCLUDED	EXCLUDED	2	0	2	EXCLUDED	EXCLUDED	EXCLUDED
Young2008-under3000bp	0	0	0	EXCLUDED	EXCLUDED	EXCLUDED	0	0	0	EXCLUDED	EXCLUDED	EXCLUDED
SNP	723	274	449	0	0	0	683	300	383	0	0	0
