# Supplementary material for: Discovery of structural alterations in solid tumor oligodendroglioma by single molecule analysis
Source: BMC Genomics. 2013 Jul 26;14:505. doi: 10.1186/1471-2164-14-505 (PMC3727977; doi:10.1186/1471-2164-14-505)
Supplement: Additional file 6 — Oligodendroglioma structural variants and their intersection (counts) with variants detected in six other normal human optical maps. This table lists counts of structural variants from oligodendroglioma that intersect with variants found in other normal human genomes that have been analyzed by Optical Mapping. Column A specifies the genomic element; columns B and H indicate total counts for HF087 and HF1551 respectively; Columns C-G and I-M shows overlap counts by variant class. Only variants of the same category are included in the comparison. [file 1471-2164-14-505-S6.xlsx]

## Sheet: yourgenome_S9
Additional File 6: Intersection Counts of Optical Mapping Differences, Human Variation & Genes
	Tumor HF087						Tumor HF1551
	Total	Missing Cut	Extra Cut	Deletion	Insertion	Other	Total	Missing Cut	Extra Cut	Deletion	Insertion	Other
Oligodendroglioma Differences	1081	303	523	65	114	76	1085	383	461	77	102	62
Gene	453	114	213	25	54	47	441	147	182	30	48	34
CHM_MC	168	168	EXCLUDED	EXCLUDED	EXCLUDED	EXCLUDED	180	180	EXCLUDED	EXCLUDED	EXCLUDED	EXCLUDED
CHM_EC	263	EXCLUDED	263	EXCLUDED	EXCLUDED	EXCLUDED	220	EXCLUDED	220	EXCLUDED	EXCLUDED	EXCLUDED
CHM_INS	44	EXCLUDED	EXCLUDED	EXCLUDED	44	EXCLUDED	39	EXCLUDED	EXCLUDED	EXCLUDED	39	EXCLUDED
CHM_DEL	31	EXCLUDED	EXCLUDED	31	EXCLUDED	EXCLUDED	32	EXCLUDED	EXCLUDED	32	EXCLUDED	EXCLUDED
CHM_OTHER	20	EXCLUDED	EXCLUDED	EXCLUDED	EXCLUDED	20	14	EXCLUDED	EXCLUDED	EXCLUDED	EXCLUDED	14
CRL337_MC	149	149	EXCLUDED	EXCLUDED	EXCLUDED	EXCLUDED	145	145	EXCLUDED	EXCLUDED	EXCLUDED	EXCLUDED
CRL337_EC	263	EXCLUDED	263	EXCLUDED	EXCLUDED	EXCLUDED	222	EXCLUDED	222	EXCLUDED	EXCLUDED	EXCLUDED
CRL337_INS	53	EXCLUDED	EXCLUDED	EXCLUDED	53	EXCLUDED	50	EXCLUDED	EXCLUDED	EXCLUDED	50	EXCLUDED
CRL337_DEL	34	EXCLUDED	EXCLUDED	34	EXCLUDED	EXCLUDED	30	EXCLUDED	EXCLUDED	30	EXCLUDED	EXCLUDED
CRL337_OTHER	15	EXCLUDED	EXCLUDED	EXCLUDED	EXCLUDED	15	11	EXCLUDED	EXCLUDED	EXCLUDED	EXCLUDED	11
GM10860_MC	152	152	EXCLUDED	EXCLUDED	EXCLUDED	EXCLUDED	154	154	EXCLUDED	EXCLUDED	EXCLUDED	EXCLUDED
GM10860_EC	317	EXCLUDED	317	EXCLUDED	EXCLUDED	EXCLUDED	276	EXCLUDED	276	EXCLUDED	EXCLUDED	EXCLUDED
GM10860_INS	88	EXCLUDED	EXCLUDED	EXCLUDED	88	EXCLUDED	73	EXCLUDED	EXCLUDED	EXCLUDED	73	EXCLUDED
GM10860_DEL	40	EXCLUDED	EXCLUDED	40	EXCLUDED	EXCLUDED	35	EXCLUDED	EXCLUDED	35	EXCLUDED	EXCLUDED
GM10860_OTHER	25	EXCLUDED	EXCLUDED	EXCLUDED	EXCLUDED	25	16	EXCLUDED	EXCLUDED	EXCLUDED	EXCLUDED	16
GM15510_MC	148	148	EXCLUDED	EXCLUDED	EXCLUDED	EXCLUDED	147	147	EXCLUDED	EXCLUDED	EXCLUDED	EXCLUDED
GM15510_EC	292	EXCLUDED	292	EXCLUDED	EXCLUDED	EXCLUDED	245	EXCLUDED	245	EXCLUDED	EXCLUDED	EXCLUDED
GM15510_INS	72	EXCLUDED	EXCLUDED	EXCLUDED	72	EXCLUDED	68	EXCLUDED	EXCLUDED	EXCLUDED	68	EXCLUDED
GM15510_DEL	39	EXCLUDED	EXCLUDED	39	EXCLUDED	EXCLUDED	34	EXCLUDED	EXCLUDED	34	EXCLUDED	EXCLUDED
GM15510_OTHER	20	EXCLUDED	EXCLUDED	EXCLUDED	EXCLUDED	20	11	EXCLUDED	EXCLUDED	EXCLUDED	EXCLUDED	11
GM18994_MC	159	159	EXCLUDED	EXCLUDED	EXCLUDED	EXCLUDED	150	150	EXCLUDED	EXCLUDED	EXCLUDED	EXCLUDED
GM18994_EC	279	EXCLUDED	279	EXCLUDED	EXCLUDED	EXCLUDED	236	EXCLUDED	236	EXCLUDED	EXCLUDED	EXCLUDED
GM18994_INS	74	EXCLUDED	EXCLUDED	EXCLUDED	74	EXCLUDED	69	EXCLUDED	EXCLUDED	EXCLUDED	69	EXCLUDED
GM18994_DEL	37	EXCLUDED	EXCLUDED	37	EXCLUDED	EXCLUDED	35	EXCLUDED	EXCLUDED	35	EXCLUDED	EXCLUDED
GM18994_OTHER	17	EXCLUDED	EXCLUDED	EXCLUDED	EXCLUDED	17	10	EXCLUDED	EXCLUDED	EXCLUDED	EXCLUDED	10
p22_MC	172	172	EXCLUDED	EXCLUDED	EXCLUDED	EXCLUDED	163	163	EXCLUDED	EXCLUDED	EXCLUDED	EXCLUDED
p22_EC	296	EXCLUDED	296	EXCLUDED	EXCLUDED	EXCLUDED	265	EXCLUDED	265	EXCLUDED	EXCLUDED	EXCLUDED
p22_INS	70	EXCLUDED	EXCLUDED	EXCLUDED	70	EXCLUDED	56	EXCLUDED	EXCLUDED	EXCLUDED	56	EXCLUDED
p22_DEL	31	EXCLUDED	EXCLUDED	31	EXCLUDED	EXCLUDED	26	EXCLUDED	EXCLUDED	26	EXCLUDED	EXCLUDED
p22_OTHER	34	EXCLUDED	EXCLUDED	EXCLUDED	EXCLUDED	34	23	EXCLUDED	EXCLUDED	EXCLUDED	EXCLUDED	23
