# Supplementary material for: Discovery of structural alterations in solid tumor oligodendroglioma by single molecule analysis
Source: BMC Genomics. 2013 Jul 26;14:505. doi: 10.1186/1471-2164-14-505 (PMC3727977; doi:10.1186/1471-2164-14-505)
Supplement: Additional file 7 — Non-genic candidates found in oligodendroglioma and functional elements from ENCODE that intersect them. Column A lists identifiers for candidate loci that do not occur within a gene, their locations (columns B-D), overlapping transcripts found by GENCODE (column E), and predicted genomic state in different cell types (columns F-N). The cell types in red font are cancer cell lines. Different genomic states are color-coded as per ENCODE website, and is detailed in the key. [file 1471-2164-14-505-S7.xlsx]

## Sheet: Sheet1
Additional File 7: Non-genic candidates found in oligodendroglioma and functional elements from ENCODE that overlap them
Difference ID#	Chromosome	Start(bp)	End(bp)	Gencode Transcription	ENCODE Genome State Segmentation
					GM12878	H1-hESCesc	HMEC	HSMM	HUVEC	NHEK	NHLF	K562	HepG2
b37HF087-DEL-350	5	87816111	87830925	ENSG00000245526.2-ENSG00000245526.2-LINC00461;ENSG00000245526.2-ENST00000506978.1-LINC00461	13_Heterochrom/lo	13_Heterochrom/lo	13_Heterochrom/lo	12_Repressed;13_Heterochrom/lo	13_Heterochrom/lo	13_Heterochrom/lo	13_Heterochrom/lo	13_Heterochrom/lo	13_Heterochrom/lo
b37HF087-EC-196	3	80939410	80939410		13_Heterochrom/lo	13_Heterochrom/lo	13_Heterochrom/lo	13_Heterochrom/lo	4_Strong_Enhancer	13_Heterochrom/lo	13_Heterochrom/lo	13_Heterochrom/lo	13_Heterochrom/lo
b37HF087-EC-520	8	6984063	6984063		13_Heterochrom/lo	13_Heterochrom/lo	13_Heterochrom/lo	13_Heterochrom/lo	13_Heterochrom/lo	13_Heterochrom/lo	13_Heterochrom/lo	13_Heterochrom/lo	13_Heterochrom/lo
b37HF087-EC-521	8	7052121	7052121		13_Heterochrom/lo	13_Heterochrom/lo	13_Heterochrom/lo	13_Heterochrom/lo	13_Heterochrom/lo	13_Heterochrom/lo	13_Heterochrom/lo	13_Heterochrom/lo	13_Heterochrom/lo
b37HF087-EC-649	10	54584681	54584681		13_Heterochrom/lo	13_Heterochrom/lo	13_Heterochrom/lo	13_Heterochrom/lo	13_Heterochrom/lo	13_Heterochrom/lo	13_Heterochrom/lo	13_Heterochrom/lo	13_Heterochrom/lo
b37HF087-EC-824	14	19350500	19350500	ENSG00000257959.1-ENSG00000257959.1-RP11-536C10.4;ENSG00000257959.1-ENST00000552261.1-RP11-536C10.4	13_Heterochrom/lo	12_Repressed	13_Heterochrom/lo	13_Heterochrom/lo	13_Heterochrom/lo	13_Heterochrom/lo	13_Heterochrom/lo	13_Heterochrom/lo	13_Heterochrom/lo
b37HF087-EC-1048	X	16254730	16254730		13_Heterochrom/lo	13_Heterochrom/lo	12_Repressed	13_Heterochrom/lo	13_Heterochrom/lo	13_Heterochrom/lo	13_Heterochrom/lo	6_Weak_Enhancer	6_Weak_Enhancer
b37HF087-EC-1068	X	105330050	105330050		13_Heterochrom/lo	13_Heterochrom/lo	13_Heterochrom/lo	13_Heterochrom/lo	13_Heterochrom/lo	13_Heterochrom/lo	13_Heterochrom/lo	13_Heterochrom/lo	13_Heterochrom/lo
b37HF1551-EC-17	1	105197554	105197554		13_Heterochrom/lo	13_Heterochrom/lo	13_Heterochrom/lo	13_Heterochrom/lo	13_Heterochrom/lo	13_Heterochrom/lo	13_Heterochrom/lo	13_Heterochrom/lo	13_Heterochrom/lo
b37HF1551-EC-299	4	125227801	125227801		13_Heterochrom/lo	13_Heterochrom/lo	13_Heterochrom/lo	13_Heterochrom/lo	13_Heterochrom/lo	13_Heterochrom/lo	13_Heterochrom/lo	13_Heterochrom/lo	13_Heterochrom/lo
b37HF1551-EC-358	5	45897540	45897540		13_Heterochrom/lo	13_Heterochrom/lo	13_Heterochrom/lo	13_Heterochrom/lo	13_Heterochrom/lo	13_Heterochrom/lo	13_Heterochrom/lo	13_Heterochrom/lo	13_Heterochrom/lo
b37HF1551-EC-368	5	70497312	70497312	ENSG00000215630.5-ENSG00000215630.5-GUSBP9;ENSG00000215630.5-ENST00000510138.2-GUSBP9	11_Weak_Txn	10_Txn_Elongation	11_Weak_Txn	11_Weak_Txn	11_Weak_Txn	11_Weak_Txn	11_Weak_Txn	11_Weak_Txn	10_Txn_Elongation
b37HF1551-EC-413	5	144531388	144531388		13_Heterochrom/lo	13_Heterochrom/lo	13_Heterochrom/lo	13_Heterochrom/lo	13_Heterochrom/lo	13_Heterochrom/lo	13_Heterochrom/lo	13_Heterochrom/lo	13_Heterochrom/lo
b37HF1551-EC-477	6	133341226	133341226		13_Heterochrom/lo	13_Heterochrom/lo	13_Heterochrom/lo	13_Heterochrom/lo	13_Heterochrom/lo	13_Heterochrom/lo	13_Heterochrom/lo	13_Heterochrom/lo	13_Heterochrom/lo
b37HF1551-EC-521	7	84515360	84515360		13_Heterochrom/lo	13_Heterochrom/lo	13_Heterochrom/lo	13_Heterochrom/lo	13_Heterochrom/lo	13_Heterochrom/lo	13_Heterochrom/lo	13_Heterochrom/lo	13_Heterochrom/lo
b37HF1551-EC-609	9	8309985	8309985		13_Heterochrom/lo	13_Heterochrom/lo	13_Heterochrom/lo	13_Heterochrom/lo	13_Heterochrom/lo	13_Heterochrom/lo	13_Heterochrom/lo	13_Heterochrom/lo	13_Heterochrom/lo
b37HF1551-EC-906	16	20528762	20528762		13_Heterochrom/lo	13_Heterochrom/lo	13_Heterochrom/lo	13_Heterochrom/lo	13_Heterochrom/lo	13_Heterochrom/lo	13_Heterochrom/lo	13_Heterochrom/lo	11_Weak_Txn
b37HF1551-EC-957	18	24814156	24814156	ENSG00000265374.1-ENSG00000265374.1-RP11-57J16.1;ENSG00000265374.1-ENST00000583148.1-RP11-57J16.1	13_Heterochrom/lo	13_Heterochrom/lo	13_Heterochrom/lo	13_Heterochrom/lo	13_Heterochrom/lo	13_Heterochrom/lo	13_Heterochrom/lo	13_Heterochrom/lo	13_Heterochrom/lo
b37HF1551-EC-969	18	64317704	64317704		13_Heterochrom/lo	11_Weak_Txn	13_Heterochrom/lo	13_Heterochrom/lo	13_Heterochrom/lo	13_Heterochrom/lo	13_Heterochrom/lo	13_Heterochrom/lo	13_Heterochrom/lo
b37HF1551-EC-1018	21	21788514	21788514		13_Heterochrom/lo	13_Heterochrom/lo	13_Heterochrom/lo	13_Heterochrom/lo	13_Heterochrom/lo	13_Heterochrom/lo	13_Heterochrom/lo	13_Heterochrom/lo	13_Heterochrom/lo
b37HF087-INS-822	13	110688497	110726331	ENSG00000231428.1-ENSG00000231428.1-RP11-472K17.1;ENSG00000231428.1-ENST00000411690.1-RP11-472K17.1	13_Heterochrom/lo	13_Heterochrom/lo;6_Weak_Enhancer;8_Insulator;11_Weak_Txn;7_Weak_Enhancer	13_Heterochrom/lo;7_Weak_Enhancer;11_Weak_Txn;5_Strong_Enhancer	13_Heterochrom/lo;6_Weak_Enhancer;7_Weak_Enhancer;11_Weak_Txn;8_Insulator;5_Strong_Enhancer;4_Strong_Enhancer	13_Heterochrom/lo;14_Repetitive/CNV	13_Heterochrom/lo;12_Repressed;7_Weak_Enhancer;11_Weak_Txn;5_Strong_Enhancer;4_Strong_Enhancer;6_Weak_Enhancer	13_Heterochrom/lo;8_Insulator;11_Weak_Txn;7_Weak_Enhancer;6_Weak_Enhancer	13_Heterochrom/lo;8_Insulator	13_Heterochrom/lo
b37HF1551-INS-287	4	100679345	100729317		12_Repressed;13_Heterochrom/lo;8_Insulator	13_Heterochrom/lo;6_Weak_Enhancer	13_Heterochrom/lo;7_Weak_Enhancer;6_Weak_Enhancer;15_Repetitive/CNV;12_Repressed	11_Weak_Txn;6_Weak_Enhancer;7_Weak_Enhancer;13_Heterochrom/lo	13_Heterochrom/lo;6_Weak_Enhancer;8_Insulator;12_Repressed	13_Heterochrom/lo;12_Repressed;7_Weak_Enhancer;6_Weak_Enhancer;8_Insulator;11_Weak_Txn;2_Weak_Promoter	13_Heterochrom/lo;12_Repressed;7_Weak_Enhancer	13_Heterochrom/lo;2_Weak_Promoter;1_Active_Promoter;6_Weak_Enhancer;7_Weak_Enhancer;12_Repressed	13_Heterochrom/lo;6_Weak_Enhancer;2_Weak_Promoter
b37HF1551-INS-587	8	65458111	65466788		13_Heterochrom/lo;15_Repetitive/CNV;6_Weak_Enhancer	13_Heterochrom/lo	13_Heterochrom/lo;6_Weak_Enhancer	13_Heterochrom/lo;15_Repetitive/CNV	13_Heterochrom/lo;15_Repetitive/CNV	13_Heterochrom/lo;8_Insulator;6_Weak_Enhancer	13_Heterochrom/lo;15_Repetitive/CNV	13_Heterochrom/lo;15_Repetitive/CNV	13_Heterochrom/lo;15_Repetitive/CNV
b37HF087-MC-90	2	30303229	30303229	ENSG00000233862.1-ENSG00000233862.1-AC016907.3;ENSG00000233862.1-ENST00000453606.1-AC016907.3	13_Heterochrom/lo	13_Heterochrom/lo	13_Heterochrom/lo	13_Heterochrom/lo	13_Heterochrom/lo	13_Heterochrom/lo	12_Repressed	13_Heterochrom/lo	12_Repressed
b37HF087-MC-101	2	73851771	73851771		8_Insulator	8_Insulator	8_Insulator	8_Insulator	8_Insulator	8_Insulator	13_Heterochrom/lo	8_Insulator	6_Weak_Enhancer
b37HF087-MC-422	6	61944547	61944547		13_Heterochrom/lo	13_Heterochrom/lo	13_Heterochrom/lo	13_Heterochrom/lo	13_Heterochrom/lo	13_Heterochrom/lo	13_Heterochrom/lo	13_Heterochrom/lo	13_Heterochrom/lo
b37HF087-MC-739	12	28230052	28230052		13_Heterochrom/lo	13_Heterochrom/lo	13_Heterochrom/lo	13_Heterochrom/lo	13_Heterochrom/lo	13_Heterochrom/lo	13_Heterochrom/lo	13_Heterochrom/lo	13_Heterochrom/lo
b37HF087-MC-983	19	30388885	30388885		14_Repetitive/CNV	13_Heterochrom/lo	13_Heterochrom/lo	13_Heterochrom/lo	13_Heterochrom/lo	13_Heterochrom/lo	13_Heterochrom/lo	13_Heterochrom/lo	13_Heterochrom/lo
b37HF1551-MC-43	1	195270360	195270360		13_Heterochrom/lo	13_Heterochrom/lo	13_Heterochrom/lo	13_Heterochrom/lo	13_Heterochrom/lo	13_Heterochrom/lo	13_Heterochrom/lo	13_Heterochrom/lo	13_Heterochrom/lo
b37HF1551-MC-45	1	198595749	198595749		11_Weak_Txn	13_Heterochrom/lo	13_Heterochrom/lo	13_Heterochrom/lo	13_Heterochrom/lo	13_Heterochrom/lo	11_Weak_Txn	11_Weak_Txn	13_Heterochrom/lo
b37HF1551-MC-79	2	16566537	16566537	ENSG00000224400.1-ENSG00000224400.1-AC010880.1;ENSG00000224400.1-ENST00000425176.1-AC010880.1;ENSG00000224400.1-ENST00000427950.1-AC010880.1	13_Heterochrom/lo	13_Heterochrom/lo	13_Heterochrom/lo	13_Heterochrom/lo	13_Heterochrom/lo	13_Heterochrom/lo	13_Heterochrom/lo	13_Heterochrom/lo	13_Heterochrom/lo
b37HF1551-MC-82	2	21546243	21546243	ENSG00000233005.1-ENSG00000233005.1-AC067959.1;ENSG00000233005.1-ENST00000435237.1-AC067959.1;ENSG00000231204.1-ENSG00000231204.1-AC011752.1;ENSG00000231204.1-ENST00000451476.1-AC011752.1	13_Heterochrom/lo	13_Heterochrom/lo	13_Heterochrom/lo	13_Heterochrom/lo	13_Heterochrom/lo	13_Heterochrom/lo	13_Heterochrom/lo	13_Heterochrom/lo	13_Heterochrom/lo
b37HF1551-MC-114	2	151691086	151691086		13_Heterochrom/lo	13_Heterochrom/lo	13_Heterochrom/lo	13_Heterochrom/lo	13_Heterochrom/lo	13_Heterochrom/lo	13_Heterochrom/lo	13_Heterochrom/lo	13_Heterochrom/lo
b37HF1551-MC-136	2	196033861	196033861		13_Heterochrom/lo	13_Heterochrom/lo	13_Heterochrom/lo	13_Heterochrom/lo	13_Heterochrom/lo	13_Heterochrom/lo	13_Heterochrom/lo	13_Heterochrom/lo	13_Heterochrom/lo
b37HF1551-MC-184	3	70181513	70181513		13_Heterochrom/lo	13_Heterochrom/lo	13_Heterochrom/lo	13_Heterochrom/lo	13_Heterochrom/lo	13_Heterochrom/lo	13_Heterochrom/lo	13_Heterochrom/lo	13_Heterochrom/lo
b37HF1551-MC-197	3	95118068	95118068		13_Heterochrom/lo	13_Heterochrom/lo	13_Heterochrom/lo	13_Heterochrom/lo	13_Heterochrom/lo	13_Heterochrom/lo	13_Heterochrom/lo	13_Heterochrom/lo	13_Heterochrom/lo
b37HF1551-MC-254	4	30676749	30676749		13_Heterochrom/lo	13_Heterochrom/lo	13_Heterochrom/lo	13_Heterochrom/lo	13_Heterochrom/lo	13_Heterochrom/lo	13_Heterochrom/lo	13_Heterochrom/lo	13_Heterochrom/lo
b37HF1551-MC-280	4	88220213	88220213		13_Heterochrom/lo	13_Heterochrom/lo	13_Heterochrom/lo	13_Heterochrom/lo	13_Heterochrom/lo	13_Heterochrom/lo	13_Heterochrom/lo	13_Heterochrom/lo	13_Heterochrom/lo
b37HF1551-MC-294	4	115452116	115452116		13_Heterochrom/lo	13_Heterochrom/lo	13_Heterochrom/lo	13_Heterochrom/lo	13_Heterochrom/lo	13_Heterochrom/lo	13_Heterochrom/lo	13_Heterochrom/lo	13_Heterochrom/lo
b37HF1551-MC-304	4	133901980	133901980	ENSG00000251488.1-ENSG00000251488.1-RP11-404I7.2;ENSG00000251488.1-ENST00000509628.1-RP11-404I7.2	13_Heterochrom/lo	7_Weak_Enhancer	13_Heterochrom/lo	13_Heterochrom/lo	13_Heterochrom/lo	13_Heterochrom/lo	13_Heterochrom/lo	13_Heterochrom/lo	13_Heterochrom/lo
b37HF1551-MC-337	5	2552412	2552412		13_Heterochrom/lo	13_Heterochrom/lo	13_Heterochrom/lo	13_Heterochrom/lo	13_Heterochrom/lo	13_Heterochrom/lo	13_Heterochrom/lo	13_Heterochrom/lo	13_Heterochrom/lo
b37HF1551-MC-351	5	30153473	30153473		13_Heterochrom/lo	13_Heterochrom/lo	13_Heterochrom/lo	13_Heterochrom/lo	13_Heterochrom/lo	13_Heterochrom/lo	13_Heterochrom/lo	13_Heterochrom/lo	13_Heterochrom/lo
b37HF1551-MC-380	5	89571340	89571340	ENSG00000248555.2-ENSG00000248555.2-RP11-61G23.1;ENSG00000248555.2-ENST00000505712.1-RP11-61G23.1;ENSG00000248555.2-ENST00000518436.1-RP11-61G23.1;ENSG00000248555.2-ENST00000519336.1-RP11-61G23.1	13_Heterochrom/lo	13_Heterochrom/lo	13_Heterochrom/lo	13_Heterochrom/lo	13_Heterochrom/lo	13_Heterochrom/lo	13_Heterochrom/lo	13_Heterochrom/lo	13_Heterochrom/lo
b37HF1551-MC-387	5	100538788	100538788		13_Heterochrom/lo	13_Heterochrom/lo	13_Heterochrom/lo	13_Heterochrom/lo	13_Heterochrom/lo	13_Heterochrom/lo	13_Heterochrom/lo	13_Heterochrom/lo	13_Heterochrom/lo
b37HF1551-MC-448	6	68243025	68243025		13_Heterochrom/lo	13_Heterochrom/lo	13_Heterochrom/lo	13_Heterochrom/lo	13_Heterochrom/lo	13_Heterochrom/lo	13_Heterochrom/lo	13_Heterochrom/lo	13_Heterochrom/lo
b37HF1551-MC-464	6	94386929	94386929		13_Heterochrom/lo	13_Heterochrom/lo	13_Heterochrom/lo	13_Heterochrom/lo	5_Strong_Enhancer	13_Heterochrom/lo	13_Heterochrom/lo	13_Heterochrom/lo	13_Heterochrom/lo
b37HF1551-MC-503	7	26143189	26143189		7_Weak_Enhancer	11_Weak_Txn	13_Heterochrom/lo	13_Heterochrom/lo	13_Heterochrom/lo	13_Heterochrom/lo	13_Heterochrom/lo	13_Heterochrom/lo	13_Heterochrom/lo
b37HF1551-MC-553	7	150315900	150315900		11_Weak_Txn	13_Heterochrom/lo	13_Heterochrom/lo	13_Heterochrom/lo	13_Heterochrom/lo	13_Heterochrom/lo	13_Heterochrom/lo	13_Heterochrom/lo	13_Heterochrom/lo
b37HF1551-MC-557	7	159106246	159106246		13_Heterochrom/lo	13_Heterochrom/lo	13_Heterochrom/lo	13_Heterochrom/lo	13_Heterochrom/lo	13_Heterochrom/lo	13_Heterochrom/lo	13_Heterochrom/lo	13_Heterochrom/lo
b37HF1551-MC-576	8	36279380	36279380		13_Heterochrom/lo	13_Heterochrom/lo	13_Heterochrom/lo	13_Heterochrom/lo	13_Heterochrom/lo	13_Heterochrom/lo	13_Heterochrom/lo	13_Heterochrom/lo	13_Heterochrom/lo
b37HF1551-MC-616	9	23290322	23290322		13_Heterochrom/lo	13_Heterochrom/lo	13_Heterochrom/lo	13_Heterochrom/lo	13_Heterochrom/lo	13_Heterochrom/lo	13_Heterochrom/lo	13_Heterochrom/lo	13_Heterochrom/lo
b37HF1551-MC-622	9	41512648	41512648		13_Heterochrom/lo	13_Heterochrom/lo	13_Heterochrom/lo	13_Heterochrom/lo	13_Heterochrom/lo	13_Heterochrom/lo	13_Heterochrom/lo	13_Heterochrom/lo	13_Heterochrom/lo
b37HF1551-MC-667	10	65646124	65646124	ENSG00000228566.1-ENSG00000228566.1-RP11-170M17.1;ENSG00000228566.1-ENST00000444770.1-RP11-170M17.1	13_Heterochrom/lo	11_Weak_Txn	13_Heterochrom/lo	13_Heterochrom/lo	13_Heterochrom/lo	13_Heterochrom/lo	13_Heterochrom/lo	13_Heterochrom/lo	13_Heterochrom/lo
b37HF1551-MC-693	11	29009133	29009133	ENSG00000249867.1-ENSG00000249867.1-RP11-115J23.1;ENSG00000249867.1-ENST00000513853.1-RP11-115J23.1;ENSG00000249867.1-ENST00000511073.1-RP11-115J23.1	13_Heterochrom/lo	13_Heterochrom/lo	13_Heterochrom/lo	13_Heterochrom/lo	13_Heterochrom/lo	13_Heterochrom/lo	13_Heterochrom/lo	13_Heterochrom/lo	13_Heterochrom/lo
b37HF1551-MC-790	13	29450152	29450152		13_Heterochrom/lo	13_Heterochrom/lo	13_Heterochrom/lo	13_Heterochrom/lo	13_Heterochrom/lo	13_Heterochrom/lo	13_Heterochrom/lo	13_Heterochrom/lo	13_Heterochrom/lo
b37HF1551-MC-819	13	89719213	89719213		8_Insulator	8_Insulator	8_Insulator	8_Insulator	13_Heterochrom/lo	8_Insulator	13_Heterochrom/lo	13_Heterochrom/lo	8_Insulator
b37HF1551-MC-820	13	90303899	90303899		13_Heterochrom/lo	13_Heterochrom/lo	13_Heterochrom/lo	13_Heterochrom/lo	13_Heterochrom/lo	13_Heterochrom/lo	13_Heterochrom/lo	13_Heterochrom/lo	13_Heterochrom/lo
b37HF1551-MC-912	16	33830947	33830947	ENSG00000261197.1-ENSG00000261197.1-RP11-598D12.2;ENSG00000261197.1-ENST00000566112.1-RP11-598D12.2	13_Heterochrom/lo	13_Heterochrom/lo	13_Heterochrom/lo	13_Heterochrom/lo	12_Repressed	13_Heterochrom/lo	13_Heterochrom/lo	13_Heterochrom/lo	13_Heterochrom/lo
b37HF1551-MC-914	16	55472639	55472639	ENSG00000087245.8-ENSG00000087245.8-MMP2;ENSG00000087245.8-ENST00000570308.1-MMP2;ENSG00000260135.2-ENSG00000260135.2-RP11-212I21.2;ENSG00000260135.2-ENST00000569037.1-RP11-212I21.2;ENSG00000260135.2-ENST00000565307.1-RP11-212I21.2	13_Heterochrom/lo	13_Heterochrom/lo	5_Strong_Enhancer	13_Heterochrom/lo	13_Heterochrom/lo	7_Weak_Enhancer	13_Heterochrom/lo	13_Heterochrom/lo	13_Heterochrom/lo
b37HF1551-MC-937	17	34596743	34596743	ENSG00000234972.3-ENSG00000234972.3-TBC1D3C;ENSG00000234972.3-ENST00000308078.7-TBC1D3C;ENSG00000234972.3-ENST00000451448.2-TBC1D3C;ENSG00000242384.2-ENSG00000242384.2-TBC1D3H;ENSG00000242384.2-ENST00000535446.1-TBC1D3H;ENSG00000242384.2-ENST00000400684.4-TBC1D3H	13_Heterochrom/lo	13_Heterochrom/lo	13_Heterochrom/lo	13_Heterochrom/lo	13_Heterochrom/lo	13_Heterochrom/lo	13_Heterochrom/lo	13_Heterochrom/lo	12_Repressed
b37HF1551-MC-973	18	67012137	67012137		13_Heterochrom/lo	13_Heterochrom/lo	13_Heterochrom/lo	13_Heterochrom/lo	13_Heterochrom/lo	13_Heterochrom/lo	13_Heterochrom/lo	13_Heterochrom/lo	13_Heterochrom/lo
b37HF1551-MC-980	19	386439	386439		13_Heterochrom/lo	8_Insulator	13_Heterochrom/lo	11_Weak_Txn	12_Repressed	5_Strong_Enhancer	12_Repressed	8_Insulator	12_Repressed
b37HF1551-MC-1005	20	25915448	25915448		13_Heterochrom/lo	13_Heterochrom/lo	13_Heterochrom/lo	13_Heterochrom/lo	13_Heterochrom/lo	13_Heterochrom/lo	13_Heterochrom/lo	13_Heterochrom/lo	11_Weak_Txn
b37HF1551-MC-1038	X	938478	938478		13_Heterochrom/lo	11_Weak_Txn	13_Heterochrom/lo	13_Heterochrom/lo	13_Heterochrom/lo	13_Heterochrom/lo	13_Heterochrom/lo	13_Heterochrom/lo	13_Heterochrom/lo
b37HF087-OTHER-27	1	88976838	88990456		13_Heterochrom/lo	13_Heterochrom/lo	13_Heterochrom/lo	13_Heterochrom/lo	13_Heterochrom/lo	13_Heterochrom/lo	13_Heterochrom/lo	13_Heterochrom/lo	13_Heterochrom/lo
b37HF087-OTHER-232	3	193903827	193931417	ENSG00000225742.1-ENSG00000225742.1-RP11-513G11.4;ENSG00000225742.1-ENST00000415869.1-RP11-513G11.4;ENSG00000225742.1-ENST00000432908.1-RP11-513G11.4	13_Heterochrom/lo;7_Weak_Enhancer;6_Weak_Enhancer;11_Weak_Txn;12_Repressed;3_Poised_Promoter	13_Heterochrom/lo;12_Repressed;3_Poised_Promoter;2_Weak_Promoter;6_Weak_Enhancer;7_Weak_Enhancer;11_Weak_Txn;5_Strong_Enhancer;4_Strong_Enhancer	13_Heterochrom/lo;7_Weak_Enhancer;6_Weak_Enhancer;2_Weak_Promoter	13_Heterochrom/lo;12_Repressed	11_Weak_Txn;7_Weak_Enhancer;5_Strong_Enhancer;13_Heterochrom/lo;6_Weak_Enhancer;2_Weak_Promoter;1_Active_Promoter;4_Strong_Enhancer	13_Heterochrom/lo;8_Insulator;12_Repressed;3_Poised_Promoter	13_Heterochrom/lo;8_Insulator;12_Repressed	11_Weak_Txn;7_Weak_Enhancer;6_Weak_Enhancer;4_Strong_Enhancer;5_Strong_Enhancer;2_Weak_Promoter;13_Heterochrom/lo	12_Repressed;13_Heterochrom/lo;11_Weak_Txn;7_Weak_Enhancer;3_Poised_Promoter
b37HF1551-OTHER-164	3	18821259	18826019	ENSG00000233386.2-ENSG00000233386.2-AC105750.1;ENSG00000233386.2-ENST00000425799.2-AC105750.1	13_Heterochrom/lo	13_Heterochrom/lo	13_Heterochrom/lo	13_Heterochrom/lo	13_Heterochrom/lo	13_Heterochrom/lo	13_Heterochrom/lo	13_Heterochrom/lo	13_Heterochrom/lo
b37HF1551-OTHER-908	16	26905804	26941766		13_Heterochrom/lo	13_Heterochrom/lo;8_Insulator	13_Heterochrom/lo	13_Heterochrom/lo	13_Heterochrom/lo	13_Heterochrom/lo	13_Heterochrom/lo;7_Weak_Enhancer	13_Heterochrom/lo;6_Weak_Enhancer;7_Weak_Enhancer	13_Heterochrom/lo;12_Repressed
Key:
State 1 - Bright Red - Active Promoter
State 2 - Light Red -Weak Promoter
State 3 - Purple - Inactive/poised Promoter
State 4 - Orange - Strong enhancer
State 5 - Orange - Strong enhancer
State 6 - Yellow - Weak/poised enhancer
State 7 - Yellow - Weak/poised enhancer
State 8 - Blue - Insulator
State 9 - Dark Green - Transcriptional transition
State 10 - Dark Green - Transcriptional elongation
State 11 - Light Green - Weak transcribed
State 12 - Gray - Polycomb-repressed
State 13 - Light Gray - Heterochromatin; low signal
State 14 - Light Gray - Repetitive/Copy Number Variation
State 15 - Light Gray - Repetitive/Copy Number Variation
