# Supplementary material for: Discovery of structural alterations in solid tumor oligodendroglioma by single molecule analysis
Source: BMC Genomics. 2013 Jul 26;14:505. doi: 10.1186/1471-2164-14-505 (PMC3727977; doi:10.1186/1471-2164-14-505)
Supplement: Additional file 8 — Differentially expressed genes in GEO dataset GSE4290, analyzed by Ebarrays, p = 1E-03. Entrez gene identifer (column A), gene symbol (column B), gene name (column C), cellular location (column D) and molecular function (column E) of all differentially expressed genes in GEO dataset GSE4290. [file 1471-2164-14-505-S8.xlsx]

## Sheet: GSE4290DE-annotIPA
Additional file 8: Differentially expressed genes in GEO dataset GSE4290, analyzed by Ebarrays, p= 1E-03
Entrez Gene ID	Gene Symbol	Entrez Gene Name	Location	Type
54715	A2BP1	ataxin 2-binding protein 1	Cytoplasm	other
65985	AACS	acetoacetyl-CoA synthetase	Cytoplasm	enzyme
57552	AADACL1	arylacetamide deacetylase-like 1	Plasma Membrane	enzyme
22848	AAK1	AP2 associated kinase 1	Cytoplasm	kinase
57505	AARS2	alanyl-tRNA synthetase 2, mitochondrial (putative)	Unknown	enzyme
60496	AASDHPPT	aminoadipate-semialdehyde dehydrogenase-phosphopantetheinyl transferase	Cytoplasm	enzyme
10157	AASS	aminoadipate-semialdehyde synthase	Cytoplasm	enzyme
26574	AATF	apoptosis antagonizing transcription factor	Nucleus	transcription regulator
9625	AATK	apoptosis-associated tyrosine kinase	Cytoplasm	kinase
19	ABCA1	ATP-binding cassette, sub-family A (ABC1), member 1	Plasma Membrane	transporter
20	ABCA2	ATP-binding cassette, sub-family A (ABC1), member 2	Plasma Membrane	transporter
23461	ABCA5	ATP-binding cassette, sub-family A (ABC1), member 5	Plasma Membrane	transporter
10351	ABCA8	ATP-binding cassette, sub-family A (ABC1), member 8	Plasma Membrane	transporter
10350	ABCA9	ATP-binding cassette, sub-family A (ABC1), member 9	Unknown	transporter
22	ABCB7	ATP-binding cassette, sub-family B (MDR/TAP), member 7	Cytoplasm	transporter
23457	ABCB9	ATP-binding cassette, sub-family B (MDR/TAP), member 9	Cytoplasm	transporter
10057	ABCC5	ATP-binding cassette, sub-family C (CFTR/MRP), member 5	Plasma Membrane	transporter
368	ABCC6	ATP-binding cassette, sub-family C (CFTR/MRP), member 6	Plasma Membrane	transporter
64137	ABCG4	ATP-binding cassette, sub-family G (WHITE), member 4	Plasma Membrane	transporter
11057	ABHD2	abhydrolase domain containing 2	Unknown	enzyme
63874	ABHD4	abhydrolase domain containing 4	Unknown	peptidase
51099	ABHD5	abhydrolase domain containing 5	Cytoplasm	enzyme
253152	ABHD7	abhydrolase domain containing 7	Unknown	enzyme
84448	ABLIM2	actin binding LIM protein family, member 2	Cytoplasm	other
29	ABR	active BCR-related gene	Unknown	other
80325	ABTB1	ankyrin repeat and BTB (POZ) domain containing 1	Cytoplasm	translation regulator
36	ACADSB	acyl-Coenzyme A dehydrogenase, short/branched chain	Cytoplasm	enzyme
40	ACCN1	amiloride-sensitive cation channel 1, neuronal	Plasma Membrane	ion channel
55515	ACCN4	amiloride-sensitive cation channel 4, pituitary	Plasma Membrane	ion channel
22985	ACIN1	apoptotic chromatin condensation inducer 1	Nucleus	enzyme
122970	ACOT4	acyl-CoA thioesterase 4	Cytoplasm	enzyme
11332	ACOT7	acyl-CoA thioesterase 7	Cytoplasm	enzyme
10005	ACOT8	acyl-CoA thioesterase 8	Cytoplasm	enzyme
8309	ACOX2	acyl-Coenzyme A oxidase 2, branched chain	Cytoplasm	enzyme
2180	ACSL1	acyl-CoA synthetase long-chain family member 1	Cytoplasm	enzyme
2182	ACSL4	acyl-CoA synthetase long-chain family member 4	Cytoplasm	enzyme
55902	ACSS2	acyl-CoA synthetase short-chain family member 2	Cytoplasm	enzyme
58	ACTA1	actin, alpha 1, skeletal muscle	Cytoplasm	other
86	ACTL6A	actin-like 6A	Nucleus	other
88	ACTN2	actinin, alpha 2	Nucleus	transcription regulator
55860	ACTR10	actin-related protein 10 homolog (S. cerevisiae)	Cytoplasm	other
10120	ACTR1B (includes EG:10120)	ARP1 actin-related protein 1 homolog B, centractin beta (yeast)	Unknown	other
57180	ACTR3B	ARP3 actin-related protein 3 homolog B (yeast)	Unknown	other
93973	ACTR8	ARP8 actin-related protein 8 homolog (yeast)	Cytoplasm	other
91	ACVR1B	activin A receptor, type IB	Plasma Membrane	kinase
130399	ACVR1C	activin A receptor, type IC	Plasma Membrane	kinase
92	ACVR2A	activin A receptor, type IIA	Plasma Membrane	kinase
95	ACY1	aminoacylase 1	Cytoplasm	peptidase
4185	ADAM11	ADAM metallopeptidase domain 11	Plasma Membrane	peptidase
6868	ADAM17	ADAM metallopeptidase domain 17	Plasma Membrane	peptidase
8745	ADAM23	ADAM metallopeptidase domain 23	Plasma Membrane	peptidase
8754	ADAM9	ADAM metallopeptidase domain 9 (meltrin gamma)	Plasma Membrane	peptidase
9510	ADAMTS1	ADAM metallopeptidase with thrombospondin type 1 motif, 1	Extracellular Space	peptidase
170692	ADAMTS18	ADAM metallopeptidase with thrombospondin type 1 motif, 18	Extracellular Space	peptidase
80070	ADAMTS20	ADAM metallopeptidase with thrombospondin type 1 motif, 20	Extracellular Space	peptidase
11096	ADAMTS5	ADAM metallopeptidase with thrombospondin type 1 motif, 5	Extracellular Space	peptidase
11174	ADAMTS6	ADAM metallopeptidase with thrombospondin type 1 motif, 6	Extracellular Space	peptidase
11095	ADAMTS8	ADAM metallopeptidase with thrombospondin type 1 motif, 8	Extracellular Space	peptidase
56999	ADAMTS9	ADAM metallopeptidase with thrombospondin type 1 motif, 9	Extracellular Space	peptidase
11033	ADAP1	ArfGAP with dual PH domains 1	Nucleus	other
104	ADARB1	adenosine deaminase, RNA-specific, B1 (RED1 homolog rat)	Nucleus	enzyme
113451	ADC	arginine decarboxylase	Unknown	enzyme
107	ADCY1	adenylate cyclase 1 (brain)	Plasma Membrane	enzyme
108	ADCY2	adenylate cyclase 2 (brain)	Plasma Membrane	enzyme
109	ADCY3	adenylate cyclase 3	Plasma Membrane	enzyme
111	ADCY5	adenylate cyclase 5	Plasma Membrane	enzyme
116	ADCYAP1	adenylate cyclase activating polypeptide 1 (pituitary)	Extracellular Space	other
117	ADCYAP1R1	adenylate cyclase activating polypeptide 1 (pituitary) receptor type I	Plasma Membrane	G-protein coupled receptor
22850	ADNP2	ADNP homeobox 2	Unknown	other
134	ADORA1	adenosine A1 receptor	Plasma Membrane	G-protein coupled receptor
147	ADRA1B	adrenergic, alpha-1B-, receptor	Plasma Membrane	G-protein coupled receptor
153	ADRB1	adrenergic, beta-1-, receptor	Plasma Membrane	G-protein coupled receptor
157	ADRBK2	adrenergic, beta, receptor kinase 2	Cytoplasm	kinase
159	ADSS	adenylosuccinate synthase	Cytoplasm	enzyme
10939	AFG3L2	AFG3 ATPase family gene 3-like 2 (yeast)	Cytoplasm	peptidase
54812	AFTPH	aftiphilin	Cytoplasm	other
116986	AGAP2	ArfGAP with GTPase domain, ankyrin repeat and PH domain 2	Nucleus	enzyme
55326	AGPAT5	1-acylglycerol-3-phosphate O-acyltransferase 5 (lysophosphatidic acid acyltransferase, epsilon)	Cytoplasm	enzyme
84803	AGPAT9	1-acylglycerol-3-phosphate O-acyltransferase 9	Cytoplasm	enzyme
23287	AGTPBP1	ATP/GTP binding protein 1	Nucleus	peptidase
57085	AGTRAP	angiotensin II receptor-associated protein	Plasma Membrane	G-protein coupled receptor
54806	AHI1	Abelson helper integration site 1	Unknown	other
113146	AHNAK2	AHNAK nucleoprotein 2	Unknown	other
150209	AIFM3	apoptosis-inducing factor, mitochondrion-associated, 3	Cytoplasm	enzyme
9447	AIM2	absent in melanoma 2	Cytoplasm	other
55966	AJAP1 (includes EG:55966)	adherens junctions associated protein 1	Plasma Membrane	other
205	AK3L1	adenylate kinase 3-like 1	Cytoplasm	kinase
26289	AK5	adenylate kinase 5	Cytoplasm	kinase
11215	AKAP11	A kinase (PRKA) anchor protein 11	Cytoplasm	other
11214	AKAP13	A kinase (PRKA) anchor protein 13	Cytoplasm	other
11217	AKAP2	A kinase (PRKA) anchor protein 2	Cytoplasm	other
9495	AKAP5	A kinase (PRKA) anchor protein 5	Plasma Membrane	other
79647	AKIRIN1	akirin 1	Cytoplasm	enzyme
80709	AKNA	AT-hook transcription factor	Nucleus	other
8644	AKR1C3	aldo-keto reductase family 1, member C3 (3-alpha hydroxysteroid dehydrogenase, type II)	Cytoplasm	enzyme
207	AKT1	v-akt murine thymoma viral oncogene homolog 1	Cytoplasm	kinase
10000	AKT3	v-akt murine thymoma viral oncogene homolog 3 (protein kinase B, gamma)	Cytoplasm	kinase
64400	AKTIP	AKT interacting protein	Cytoplasm	other
210	ALAD	aminolevulinate, delta-, dehydratase	Cytoplasm	enzyme
211	ALAS1	aminolevulinate, delta-, synthase 1	Cytoplasm	enzyme
126133	ALDH16A1	aldehyde dehydrogenase 16 family, member A1	Unknown	enzyme
220	ALDH1A3	aldehyde dehydrogenase 1 family, member A3	Cytoplasm	enzyme
160428	ALDH1L2	aldehyde dehydrogenase 1 family, member L2	Unknown	enzyme
224	ALDH3A2	aldehyde dehydrogenase 3 family, member A2	Cytoplasm	enzyme
64577	ALDH8A1	aldehyde dehydrogenase 8 family, member A1	Unknown	enzyme
144245	ALG10B	asparagine-linked glycosylation 10, alpha-1,2-glucosyltransferase homolog B (yeast)	Plasma Membrane	transporter
121642	ALKBH2	alkB, alkylation repair homolog 2 (E. coli)	Nucleus	enzyme
91801	ALKBH8	alkB, alkylation repair homolog 8 (E. coli)	Unknown	other
57538	ALPK3	alpha-kinase 3	Nucleus	kinase
262	AMD1	adenosylmethionine decarboxylase 1	Unknown	enzyme
268	AMH	anti-Mullerian hormone	Extracellular Space	growth factor
57463	AMIGO1	adhesion molecule with Ig-like domain 1	Unknown	other
83607	AMMECR1L	AMME chromosomal region gene 1-like	Unknown	other
196394	AMN1	antagonist of mitotic exit network 1 homolog (S. cerevisiae)	Plasma Membrane	G-protein coupled receptor
154810	AMOTL1	angiomotin like 1	Plasma Membrane	other
271	AMPD2	adenosine monophosphate deaminase 2 (isoform L)	Unknown	enzyme
272	AMPD3	adenosine monophosphate deaminase (isoform E)	Unknown	enzyme
273	AMPH	amphiphysin	Plasma Membrane	other
23452	ANGPTL2	angiopoietin-like 2	Extracellular Space	other
51129	ANGPTL4	angiopoietin-like 4	Extracellular Space	other
287	ANK2	ankyrin 2, neuronal	Plasma Membrane	other
288	ANK3	ankyrin 3, node of Ranvier (ankyrin G)	Plasma Membrane	other
162282	ANKFN1	ankyrin-repeat and fibronectin type III domain containing 1	Unknown	other
56172	ANKH	ankylosis, progressive homolog (mouse)	Plasma Membrane	transporter
54882	ANKHD1	ankyrin repeat and KH domain containing 1	Nucleus	transcription regulator
81573	ANKRD13C	ankyrin repeat domain 13C	Cytoplasm	other
84079	ANKRD27	ankyrin repeat domain 27 (VPS9 domain)	Unknown	other
147463	ANKRD29	ankyrin repeat domain 29	Unknown	other
84250	ANKRD32	ankyrin repeat domain 32	Nucleus	transcription regulator
284615	ANKRD34A	ankyrin repeat domain 34A	Unknown	other
353322	ANKRD37	ankyrin repeat domain 37	Unknown	other
51239	ANKRD39	ankyrin repeat domain 39	Unknown	other
134548	ANKRD43	ankyrin repeat domain 43	Unknown	other
65124	ANKRD57	ankyrin repeat domain 57	Nucleus	transcription regulator
122416	ANKRD9	ankyrin repeat domain 9	Unknown	other
56899	ANKS1B	ankyrin repeat and sterile alpha motif domain containing 1B	Nucleus	other
63982	ANO3 (includes EG:63982)	anoctamin 3	Unknown	other
121601	ANO4	anoctamin 4	Unknown	other
196527	ANO6	anoctamin 6	Unknown	other
84168	ANTXR1	anthrax toxin receptor 1	Plasma Membrane	other
118429	ANTXR2	anthrax toxin receptor 2	Plasma Membrane	other
311	ANXA11	annexin A11	Nucleus	other
306	ANXA3	annexin A3	Cytoplasm	enzyme
308	ANXA5	annexin A5	Plasma Membrane	other
11276	AP1GBP1	AP1 gamma subunit binding protein 1	Cytoplasm	other
1174	AP1S1	adaptor-related protein complex 1, sigma 1 subunit	Cytoplasm	transporter
161	AP2A2	adaptor-related protein complex 2, alpha 2 subunit	Cytoplasm	transporter
1175	AP2S1	adaptor-related protein complex 2, sigma 1 subunit	Cytoplasm	transporter
8120	AP3B2	adaptor-related protein complex 3, beta 2 subunit	Cytoplasm	transporter
26985	AP3M1	adaptor-related protein complex 3, mu 1 subunit	Cytoplasm	transporter
10947	AP3M2	adaptor-related protein complex 3, mu 2 subunit	Cytoplasm	transporter
1176	AP3S1	adaptor-related protein complex 3, sigma 1 subunit	Cytoplasm	transporter
10717	AP4B1	adaptor-related protein complex 4, beta 1 subunit	Cytoplasm	transporter
11154	AP4S1	adaptor-related protein complex 4, sigma 1 subunit	Cytoplasm	transporter
317	APAF1	apoptotic peptidase activating factor 1	Cytoplasm	other
320	APBA1	amyloid beta (A4) precursor protein-binding, family A, member 1	Cytoplasm	transporter
321	APBA2	amyloid beta (A4) precursor protein-binding, family A, member 2	Cytoplasm	transporter
9546	APBA3	amyloid beta (A4) precursor protein-binding, family A, member 3	Cytoplasm	transporter
322	APBB1	amyloid beta (A4) precursor protein-binding, family B, member 1 (Fe65)	Cytoplasm	other
10297	APC2	adenomatosis polyposis coli 2	Cytoplasm	other
328	APEX1	APEX nuclease (multifunctional DNA repair enzyme) 1	Nucleus	enzyme
51107	APH1A (includes EG:51107)	anterior pharynx defective 1 homolog A (C. elegans)	Cytoplasm	peptidase
333	APLP1	amyloid beta (A4) precursor-like protein 1	Extracellular Space	other
341	APOC1	apolipoprotein C-I	Extracellular Space	transporter
348	APOE	apolipoprotein E	Extracellular Space	transporter
350	APOH	apolipoprotein H (beta-2-glycoprotein I)	Extracellular Space	transporter
80830	APOL6	apolipoprotein L, 6	Extracellular Space	transporter
55937	APOM	apolipoprotein M	Plasma Membrane	transporter
79135	APOO	apolipoprotein O	Unknown	other
55198	APPL2	adaptor protein, phosphotyrosine interaction, PH domain and leucine zipper containing 2	Cytoplasm	other
366	AQP9	aquaporin 9	Plasma Membrane	transporter
9716	AQR	aquarius homolog (mouse)	Nucleus	other
367	AR	androgen receptor	Nucleus	ligand-dependent nuclear receptor
377	ARF3	ADP-ribosylation factor 3	Cytoplasm	enzyme
10564	ARFGEF2	ADP-ribosylation factor guanine nucleotide-exchange factor 2 (brefeldin A-inhibited)	Cytoplasm	other
94134	ARHGAP12	Rho GTPase activating protein 12	Unknown	other
57569	ARHGAP20	Rho GTPase activating protein 20	Unknown	other
57636	ARHGAP23	Rho GTPase activating protein 23	Unknown	other
23092	ARHGAP26	Rho GTPase activating protein 26	Cytoplasm	other
9411	ARHGAP29	Rho GTPase activating protein 29	Cytoplasm	other
398	ARHGDIG	Rho GDP dissociation inhibitor (GDI) gamma	Cytoplasm	other
55160	ARHGEF10L	Rho guanine nucleotide exchange factor (GEF) 10-like	Cytoplasm	enzyme
50650	ARHGEF3	Rho guanine nucleotide exchange factor (GEF) 3	Cytoplasm	other
9459	ARHGEF6	Rac/Cdc42 guanine nucleotide exchange factor (GEF) 6	Cytoplasm	other
23229	ARHGEF9	Cdc42 guanine nucleotide exchange factor (GEF) 9	Cytoplasm	other
196528	ARID2	AT rich interactive domain 2 (ARID, RFX-like)	Nucleus	transcription regulator
400	ARL1	ADP-ribosylation factor-like 1	Cytoplasm	enzyme
379	ARL4D	ADP-ribosylation factor-like 4D	Nucleus	enzyme
84100	ARL6	ADP-ribosylation factor-like 6	Cytoplasm	transporter
10550	ARL6IP5	ADP-ribosylation-like factor 6 interacting protein 5	Cytoplasm	other
151188	ARL6IP6	ADP-ribosylation-like factor 6 interacting protein 6	Unknown	other
55207	ARL8B	ADP-ribosylation factor-like 8B	Plasma Membrane	enzyme
132946	ARL9	ADP-ribosylation factor-like 9	Unknown	other
83787	ARMC10	armadillo repeat containing 10	Cytoplasm	other
64860	ARMCX5	armadillo repeat containing, X-linked 5	Unknown	other
56938	ARNTL2	aryl hydrocarbon receptor nuclear translocator-like 2	Nucleus	transcription regulator
81873	ARPC5L (includes EG:81873)	actin related protein 2/3 complex, subunit 5-like	Unknown	other
10777	ARPP-21	cyclic AMP-regulated phosphoprotein, 21 kD	Cytoplasm	other
408	ARRB1	arrestin, beta 1	Cytoplasm	other
419	ART3	ADP-ribosyltransferase 3	Plasma Membrane	enzyme
170302	ARX	aristaless related homeobox	Nucleus	transcription regulator
57412	AS3MT	arsenic (+3 oxidation state) methyltransferase	Cytoplasm	enzyme
92591	ASB16	ankyrin repeat and SOCS box-containing 16	Unknown	other
51676	ASB2	ankyrin repeat and SOCS box-containing 2	Nucleus	transcription regulator
10973	ASCC3	activating signal cointegrator 1 complex subunit 3	Nucleus	enzyme
429	ASCL1	achaete-scute complex homolog 1 (Drosophila)	Nucleus	transcription regulator
25842	ASF1A	ASF1 anti-silencing function 1 homolog A (S. cerevisiae)	Nucleus	other
9070	ASH2L	ash2 (absent, small, or homeotic)-like (Drosophila)	Nucleus	transcription regulator
440	ASNS	asparagine synthetase	Unknown	enzyme
443	ASPA	aspartoacylase (Canavan disease)	Unknown	enzyme
253982	ASPHD1 (includes EG:253982)	aspartate beta-hydroxylase domain containing 1	Unknown	other
57168	ASPHD2	aspartate beta-hydroxylase domain containing 2	Unknown	enzyme
259266	ASPM	asp (abnormal spindle) homolog, microcephaly associated (Drosophila)	Nucleus	other
445	ASS1	argininosuccinate synthetase 1	Cytoplasm	enzyme
55252	ASXL2	additional sex combs like 2 (Drosophila)	Unknown	other
29028	ATAD2	ATPase family, AAA domain containing 2	Nucleus	other
11101	ATE1	arginyltransferase 1	Nucleus	enzyme
55729	ATF7IP	activating transcription factor 7 interacting protein	Nucleus	transcription regulator
80063	ATF7IP2	activating transcription factor 7 interacting protein 2	Nucleus	other
9140	ATG12	ATG12 autophagy related 12 homolog (S. cerevisiae)	Cytoplasm	other
55102	ATG2B	ATG2 autophagy related 2 homolog B (S. cerevisiae)	Unknown	other
84938	ATG4C	ATG4 autophagy related 4 homolog C (S. cerevisiae)	Cytoplasm	peptidase
79065	ATG9A	ATG9 autophagy related 9 homolog A (S. cerevisiae)	Cytoplasm	other
51062	ATL1	atlastin GTPase 1	Cytoplasm	enzyme
23300	ATMIN	ATM interactor	Nucleus	other
220202	ATOH7	atonal homolog 7 (Drosophila)	Unknown	other
84913	ATOH8	atonal homolog 8 (Drosophila)	Unknown	other
57205	ATP10D	ATPase, class V, type 10D	Plasma Membrane	transporter
286410	ATP11C	ATPase, class VI, type 11C	Unknown	transporter
57130	ATP13A1	ATPase type 13A1	Extracellular Space	transporter
23400	ATP13A2	ATPase type 13A2	Unknown	transporter
84239	ATP13A4	ATPase type 13A4	Unknown	transporter
476	ATP1A1	ATPase, Na+/K+ transporting, alpha 1 polypeptide	Plasma Membrane	transporter
478	ATP1A3	ATPase, Na+/K+ transporting, alpha 3 polypeptide	Plasma Membrane	transporter
481	ATP1B1	ATPase, Na+/K+ transporting, beta 1 polypeptide	Plasma Membrane	transporter
488	ATP2A2	ATPase, Ca++ transporting, cardiac muscle, slow twitch 2	Cytoplasm	transporter
490	ATP2B1	ATPase, Ca++ transporting, plasma membrane 1	Plasma Membrane	transporter
491	ATP2B2	ATPase, Ca++ transporting, plasma membrane 2	Plasma Membrane	transporter
492	ATP2B3	ATPase, Ca++ transporting, plasma membrane 3	Plasma Membrane	transporter
27032	ATP2C1	ATPase, Ca++ transporting, type 2C, member 1	Cytoplasm	transporter
517	ATP5G2	ATP synthase, H+ transporting, mitochondrial F0 complex, subunit C2 (subunit 9)	Cytoplasm	transporter
537	ATP6AP1	ATPase, H+ transporting, lysosomal accessory protein 1	Cytoplasm	transporter
10159	ATP6AP2	ATPase, H+ transporting, lysosomal accessory protein 2	Cytoplasm	transporter
535	ATP6V0A1	ATPase, H+ transporting, lysosomal V0 subunit a1	Cytoplasm	transporter
23545	ATP6V0A2	ATPase, H+ transporting, lysosomal V0 subunit a2	Cytoplasm	transporter
533	ATP6V0B	ATPase, H+ transporting, lysosomal 21kDa, V0 subunit b	Cytoplasm	transporter
527	ATP6V0C	ATPase, H+ transporting, lysosomal 16kDa, V0 subunit c	Cytoplasm	transporter
9114	ATP6V0D1	ATPase, H+ transporting, lysosomal 38kDa, V0 subunit d1	Cytoplasm	transporter
8992	ATP6V0E1	ATPase, H+ transporting, lysosomal 9kDa, V0 subunit e1	Cytoplasm	transporter
523	ATP6V1A	ATPase, H+ transporting, lysosomal 70kDa, V1 subunit A	Cytoplasm	transporter
526	ATP6V1B2	ATPase, H+ transporting, lysosomal 56/58kDa, V1 subunit B2	Cytoplasm	transporter
528	ATP6V1C1	ATPase, H+ transporting, lysosomal 42kDa, V1 subunit C1	Cytoplasm	transporter
51382	ATP6V1D	ATPase, H+ transporting, lysosomal 34kDa, V1 subunit D	Cytoplasm	transporter
529	ATP6V1E1	ATPase, H+ transporting, lysosomal 31kDa, V1 subunit E1	Cytoplasm	transporter
534	ATP6V1G2	ATPase, H+ transporting, lysosomal 13kDa, V1 subunit G2	Cytoplasm	transporter
51606	ATP6V1H	ATPase, H+ transporting, lysosomal 50/57kDa, V1 subunit H	Cytoplasm	transporter
10396	ATP8A1 (includes EG:10396)	ATPase, aminophospholipid transporter (APLT), class I, type 8A, member 1	Cytoplasm	transporter
51761	ATP8A2	ATPase, aminophospholipid transporter-like, class I, type 8A, member 2	Plasma Membrane	transporter
374868	ATP9B	ATPase, class II, type 9B	Cytoplasm	transporter
89978	ATPBD4	ATP binding domain 4	Unknown	other
57571	ATPGD1	ATP-grasp domain containing 1	Unknown	other
93974	ATPIF1	ATPase inhibitory factor 1	Cytoplasm	other
8455	ATRN	attractin	Extracellular Space	other
26033	ATRNL1	attractin-like 1	Unknown	other
6310	ATXN1	ataxin 1	Nucleus	other
56970	ATXN7L3 (includes EG:56970)	ataxin 7-like 3	Unknown	other
549	AUH	AU RNA binding protein/enoyl-Coenzyme A hydratase	Cytoplasm	enzyme
8706	B3GALNT1	beta-1,3-N-acetylgalactosaminyltransferase 1 (globoside blood group)	Cytoplasm	enzyme
8707	B3GALT2	UDP-Gal:betaGlcNAc beta 1,3-galactosyltransferase, polypeptide 2	Cytoplasm	enzyme
27087	B3GAT1	beta-1,3-glucuronyltransferase 1 (glucuronosyltransferase P)	Cytoplasm	enzyme
11041	B3GNT1	UDP-GlcNAc:betaGal beta-1,3-N-acetylglucosaminyltransferase 1	Cytoplasm	enzyme
10678	B3GNT2	UDP-GlcNAc:betaGal beta-1,3-N-acetylglucosaminyltransferase 2	Cytoplasm	enzyme
79369	B3GNT4	UDP-GlcNAc:betaGal beta-1,3-N-acetylglucosaminyltransferase 4	Extracellular Space	enzyme
93010	B3GNT7	UDP-GlcNAc:betaGal beta-1,3-N-acetylglucosaminyltransferase 7	Unknown	enzyme
2583	B4GALNT1	beta-1,4-N-acetyl-galactosaminyl transferase 1	Cytoplasm	enzyme
8702	B4GALT4	UDP-Gal:betaGlcNAc beta 1,4- galactosyltransferase, polypeptide 4	Cytoplasm	enzyme
9331	B4GALT6	UDP-Gal:betaGlcNAc beta 1,4- galactosyltransferase, polypeptide 6	Cytoplasm	enzyme
23621	BACE1	beta-site APP-cleaving enzyme 1	Cytoplasm	peptidase
571	BACH1	BTB and CNC homology 1, basic leucine zipper transcription factor 1	Nucleus	transcription regulator
9530	BAG4	BCL2-associated athanogene 4	Cytoplasm	other
576	BAI2	brain-specific angiogenesis inhibitor 2	Plasma Membrane	G-protein coupled receptor
10458	BAIAP2	BAI1-associated protein 2	Plasma Membrane	kinase
8815	BANF1	barrier to autointegration factor 1	Nucleus	other
580	BARD1	BRCA1 associated RING domain 1	Nucleus	transcription regulator
7919	BAT1	HLA-B associated transcript 1	Nucleus	enzyme
7917	BAT3	HLA-B associated transcript 3	Nucleus	enzyme
7918	BAT4	HLA-B associated transcript 4	Nucleus	transcription regulator
11177	BAZ1A	bromodomain adjacent to zinc finger domain, 1A	Nucleus	other
11176	BAZ2A	bromodomain adjacent to zinc finger domain, 2A	Nucleus	transcription regulator
8424	BBOX1	butyrobetaine (gamma), 2-oxoglutarate dioxygenase (gamma-butyrobetaine hydroxylase) 1	Cytoplasm	enzyme
55212	BBS7	Bardet-Biedl syndrome 7	Unknown	other
56987	BBX	bobby sox homolog (Drosophila)	Nucleus	other
63827	BCAN	brevican	Extracellular Space	other
10286	BCAS2	breast carcinoma amplified sequence 2	Nucleus	other
54828	BCAS3	breast carcinoma amplified sequence 3	Nucleus	other
144233	BCDIN3D	BCDIN3 domain containing	Unknown	other
590	BCHE	butyrylcholinesterase	Plasma Membrane	enzyme
53335	BCL11A	B-cell CLL/lymphoma 11A (zinc finger protein)	Nucleus	transcription regulator
10018	BCL2L11	BCL2-like 11 (apoptosis facilitator)	Cytoplasm	other
83596	BCL2L12	BCL2-like 12 (proline rich)	Unknown	other
599	BCL2L2	BCL2-like 2	Cytoplasm	other
604	BCL6	B-cell CLL/lymphoma 6	Nucleus	transcription regulator
624	BDKRB2	bradykinin receptor B2	Plasma Membrane	G-protein coupled receptor
627	BDNF	brain-derived neurotrophic factor	Extracellular Space	growth factor
55814	BDP1	B double prime 1, subunit of RNA polymerase III transcription initiation factor IIIB	Nucleus	transcription regulator
57596	BEGAIN	brain-enriched guanylate kinase-associated homolog (rat)	Nucleus	other
389206	BEND4	BEN domain containing 4	Unknown	other
221336	BEND6	BEN domain containing 6	Unknown	other
222389	BEND7	BEN domain containing 7	Unknown	other
144453	BEST3	bestrophin 3	Nucleus	ion channel
84707	BEX2	brain expressed X-linked 2	Nucleus	other
56271	BEX4	brain expressed, X-linked 4	Cytoplasm	other
340542	BEX5	brain expressed, X-linked 5	Cytoplasm	other
631	BFSP1	beaded filament structural protein 1, filensin	Cytoplasm	enzyme
8553	BHLHB2	basic helix-loop-helix domain containing, class B, 2	Nucleus	transcription regulator
27319	BHLHB5	basic helix-loop-helix domain containing, class B, 5	Nucleus	transcription regulator
80823	BHLHB9	basic helix-loop-helix domain containing, class B, 9	Unknown	other
637	BID	BH3 interacting domain death agonist	Cytoplasm	other
274	BIN1	bridging integrator 1	Nucleus	other
10904	BLCAP	bladder cancer associated protein	Unknown	other
640	BLK	B lymphoid tyrosine kinase	Cytoplasm	kinase
282991	BLOC1S2	biogenesis of lysosomal organelles complex-1, subunit 2	Cytoplasm	other
649	BMP1	bone morphogenetic protein 1	Extracellular Space	peptidase
650	BMP2	bone morphogenetic protein 2	Extracellular Space	growth factor
55589	BMP2K (includes EG:55589)	BMP2 inducible kinase	Nucleus	kinase
655	BMP7	bone morphogenetic protein 7	Extracellular Space	growth factor
657	BMPR1A	bone morphogenetic protein receptor, type IA	Plasma Membrane	kinase
663	BNIP2	BCL2/adenovirus E1B 19kDa interacting protein 2	Cytoplasm	other
664	BNIP3 (includes EG:664)	BCL2/adenovirus E1B 19kDa interacting protein 3	Cytoplasm	other
91653	BOC	Boc homolog (mouse)	Unknown	other
666	BOK	BCL2-related ovarian killer	Unknown	other
2186	BPTF	bromodomain PHD finger transcription factor	Nucleus	transcription regulator
6046	BRD2	bromodomain containing 2	Nucleus	kinase
140707	BRI3BP	BRI3 binding protein	Unknown	other
25855	BRMS1	breast cancer metastasis suppressor 1	Unknown	other
84312	BRMS1L	breast cancer metastasis-suppressor 1-like	Unknown	other
84446	BRSK1	BR serine/threonine kinase 1	Cytoplasm	kinase
9024	BRSK2	BR serine/threonine kinase 2	Unknown	kinase
56853	BRUNOL4	bruno-like 4, RNA binding protein (Drosophila)	Nucleus	translation regulator
60680	BRUNOL5	bruno-like 5, RNA binding protein (Drosophila)	Unknown	other
60677	BRUNOL6	bruno-like 6, RNA binding protein (Drosophila)	Unknown	other
54014	BRWD1	bromodomain and WD repeat domain containing 1	Nucleus	transcription regulator
8927	BSN	bassoon (presynaptic cytomatrix protein)	Plasma Membrane	other
84280	BTBD10	BTB (POZ) domain containing 10	Unknown	ion channel
22903	BTBD3	BTB (POZ) domain containing 3	Unknown	other
90135	BTBD6	BTB (POZ) domain containing 6	Unknown	other
55727	BTBD7	BTB (POZ) domain containing 7	Unknown	other
689	BTF3	basic transcription factor 3	Nucleus	transcription regulator
694	BTG1	B-cell translocation gene 1, anti-proliferative	Nucleus	transcription regulator
11119	BTN3A1	butyrophilin, subfamily 3, member A1	Unknown	other
10384	BTN3A3	butyrophilin, subfamily 3, member A3	Unknown	other
8945	BTRC	beta-transducin repeat containing	Cytoplasm	enzyme
699	BUB1	budding uninhibited by benzimidazoles 1 homolog (yeast)	Nucleus	kinase
701	BUB1B	budding uninhibited by benzimidazoles 1 homolog beta (yeast)	Nucleus	kinase
84811	BUD13	BUD13 homolog (S. cerevisiae)	Nucleus	other
9256	BZRAP1	benzodiazapine receptor (peripheral) associated protein 1	Cytoplasm	other
55853	C10ORF110	chromosome 10 open reading frame 110	Unknown	other
55088	C10ORF118	chromosome 10 open reading frame 118	Unknown	other
79892	C10ORF119	chromosome 10 open reading frame 119	Nucleus	other
54906	C10ORF18	chromosome 10 open reading frame 18	Unknown	other
56652	C10ORF2	chromosome 10 open reading frame 2	Cytoplasm	enzyme
220979	C10ORF25	chromosome 10 open reading frame 25	Unknown	other
219738	C10ORF35	chromosome 10 open reading frame 35	Unknown	other
387644	C10ORF51	chromosome 10 open reading frame 51	Unknown	other
219670	C10ORF63	chromosome 10 open reading frame 63	Unknown	other
90271	C10ORF75	chromosome 10 open reading frame 75	Unknown	other
80007	C10ORF88	chromosome 10 open reading frame 88	Unknown	other
25758	C11ORF41	chromosome 11 open reading frame 41	Unknown	other
28970	C11ORF54	chromosome 11 open reading frame 54	Nucleus	other
55216	C11ORF57	chromosome 11 open reading frame 57	Unknown	other
79684	C11ORF61	chromosome 11 open reading frame 61	Unknown	other
28971	C11ORF67	chromosome 11 open reading frame 67	Unknown	other
56935	C11ORF75	chromosome 11 open reading frame 75	Unknown	other
790955	C11ORF83	chromosome 11 open reading frame 83	Extracellular Space	other
399947	C11ORF87	chromosome 11 open reading frame 87	Unknown	other
745	C11ORF9	chromosome 11 open reading frame 9	Unknown	other
283450	C12ORF51	chromosome 12 open reading frame 51	Unknown	other
57213	C13ORF1	chromosome 13 open reading frame 1	Unknown	other
121793	C13ORF16	chromosome 13 open reading frame 16	Unknown	other
144811	C13ORF31	chromosome 13 open reading frame 31	Unknown	other
79866	C13ORF34	chromosome 13 open reading frame 34	Unknown	other
400120	C13ORF36	chromosome 13 open reading frame 36	Unknown	other
440145	C13ORF37	chromosome 13 open reading frame 37	Unknown	other
26175	C14ORF109	chromosome 14 open reading frame 109	Unknown	other
51527	C14ORF129	chromosome 14 open reading frame 129	Unknown	other
79609	C14ORF138	chromosome 14 open reading frame 138	Unknown	other
171546	C14ORF147	chromosome 14 open reading frame 147	Unknown	other
56936	C14ORF162	chromosome 14 open reading frame 162	Unknown	other
79697	C14ORF169	chromosome 14 open reading frame 169	Nucleus	other
9556	C14ORF2	chromosome 14 open reading frame 2	Cytoplasm	other
161424	C14ORF21	chromosome 14 open reading frame 21	Unknown	other
145438	C14ORF82	chromosome 14 open reading frame 82	Unknown	other
60686	C14ORF93	chromosome 14 open reading frame 93	Unknown	other
54930	C14ORF94	chromosome 14 open reading frame 94	Unknown	other
123591	C15ORF27	chromosome 15 open reading frame 27	Unknown	other
641318	C15ORF45	chromosome 15 open reading frame 45	Unknown	other
145853	C15ORF61	chromosome 15 open reading frame 61	Unknown	other
123775	C16ORF46	chromosome 16 open reading frame 46	Unknown	other
84080	C16ORF48	chromosome 16 open reading frame 48	Unknown	other
29965	C16ORF5	chromosome 16 open reading frame 5	Unknown	other
56942	C16ORF61	chromosome 16 open reading frame 61	Unknown	other
80262	C16ORF70	chromosome 16 open reading frame 70	Cytoplasm	other
146556	C16ORF89	chromosome 16 open reading frame 89	Unknown	other
53393	C17ORF13	chromosome 17 open reading frame 13	Unknown	other
283987	C17ORF28	chromosome 17 open reading frame 28	Unknown	other
125144	C17ORF45	chromosome 17 open reading frame 45	Unknown	other
339263	C17ORF51	chromosome 17 open reading frame 51	Unknown	other
339201	C17ORF65	chromosome 17 open reading frame 65	Unknown	other
388341	C17ORF76	chromosome 17 open reading frame 76	Unknown	other
55352	C17ORF79	chromosome 17 open reading frame 79	Unknown	other
84981	C17ORF91	chromosome 17 open reading frame 91	Unknown	other
124512	C17ORF95	chromosome 17 open reading frame 95	Unknown	other
284424	C19ORF30	chromosome 19 open reading frame 30	Unknown	other
91442	C19ORF40	chromosome 19 open reading frame 40	Unknown	other
79086	C19ORF42	chromosome 19 open reading frame 42	Unknown	other
163183	C19ORF46	chromosome 19 open reading frame 46	Unknown	other
352909	C19ORF51	chromosome 19 open reading frame 51	Unknown	other
29086	C19ORF62	chromosome 19 open reading frame 62	Unknown	other
127700	C1ORF102	chromosome 1 open reading frame 102	Extracellular Space	other
284618	C1ORF104	chromosome 1 open reading frame 104	Unknown	other
55765	C1ORF106	chromosome 1 open reading frame 106	Unknown	other
79762	C1ORF115	chromosome 1 open reading frame 115	Unknown	other
57095	C1ORF128	chromosome 1 open reading frame 128	Unknown	other
440574	C1ORF151	chromosome 1 open reading frame 151	Unknown	other
54991	C1ORF159	chromosome 1 open reading frame 159	Unknown	other
127254	C1ORF173	chromosome 1 open reading frame 173	Unknown	other
90529	C1ORF201	chromosome 1 open reading frame 201	Unknown	other
284677	C1ORF204	chromosome 1 open reading frame 204	Unknown	other
113444	C1ORF212	chromosome 1 open reading frame 212	Unknown	other
149421	C1ORF215	chromosome 1 open reading frame 215	Unknown	other
127703	C1ORF216	chromosome 1 open reading frame 216	Unknown	other
388610	C1ORF225	chromosome 1 open reading frame 225	Unknown	other
400793	C1ORF226	chromosome 1 open reading frame 226	Unknown	other
54953	C1ORF27	chromosome 1 open reading frame 27	Unknown	other
388753	C1ORF31	chromosome 1 open reading frame 31	Unknown	other
148423	C1ORF52	chromosome 1 open reading frame 52	Unknown	other
163859	C1ORF55	chromosome 1 open reading frame 55	Unknown	other
54964	C1ORF56	chromosome 1 open reading frame 56	Unknown	other
113802	C1ORF59	chromosome 1 open reading frame 59	Unknown	other
10485	C1ORF61	chromosome 1 open reading frame 61	Unknown	other
200205	C1ORF69	chromosome 1 open reading frame 69	Unknown	other
163882	C1ORF71	chromosome 1 open reading frame 71	Unknown	other
84970	C1ORF94	chromosome 1 open reading frame 94	Unknown	other
375057	C1ORF95	chromosome 1 open reading frame 95	Unknown	other
126731	C1ORF96	chromosome 1 open reading frame 96	Unknown	other
84791	C1ORF97	chromosome 1 open reading frame 97	Unknown	other
712	C1QA	complement component 1, q subcomponent, A chain	Extracellular Space	other
10882	C1QL1	complement component 1, q subcomponent-like 1	Extracellular Space	other
114900	C1QTNF4	C1q and tumor necrosis factor related protein 4	Extracellular Space	other
114902	C1QTNF5	C1q and tumor necrosis factor related protein 5	Plasma Membrane	transmembrane receptor
24141	C20ORF103	chromosome 20 open reading frame 103	Cytoplasm	other
140688	C20ORF112	chromosome 20 open reading frame 112	Unknown	other
63939	C20ORF177	chromosome 20 open reading frame 177	Unknown	other
441951	C20ORF199	chromosome 20 open reading frame 199	Unknown	other
79953	C20ORF39	chromosome 20 open reading frame 39	Unknown	other
55321	C20ORF46	chromosome 20 open reading frame 46	Unknown	other
79133	C20ORF7	chromosome 20 open reading frame 7	Unknown	other
57186	C20ORF74	chromosome 20 open reading frame 74	Unknown	other
128710	C20ORF94	chromosome 20 open reading frame 94	Unknown	other
387486	C21ORF131	chromosome 21 open reading frame 131	Unknown	other
388815	C21ORF34	chromosome 21 open reading frame 34	Unknown	other
54059	C21ORF57	chromosome 21 open reading frame 57	Unknown	other
56245	C21ORF62	chromosome 21 open reading frame 62	Unknown	other
54149	C21ORF91	chromosome 21 open reading frame 91	Unknown	other
440829	C22:CTA-250D10.9	transmembrane protein 46-like	Unknown	other
83606	C22ORF13	chromosome 22 open reading frame 13	Unknown	other
388886	C22ORF36	chromosome 22 open reading frame 36	Unknown	other
23313	C22ORF9	chromosome 22 open reading frame 9	Unknown	other
54978	C2ORF18	chromosome 2 open reading frame 18	Unknown	other
29798	C2ORF27	chromosome 2 open reading frame 27	Unknown	other
51374	C2ORF28	chromosome 2 open reading frame 28	Unknown	other
27248	C2ORF30	chromosome 2 open reading frame 30	Extracellular Space	other
79823	C2ORF34	chromosome 2 open reading frame 34	Unknown	other
80304	C2ORF44	chromosome 2 open reading frame 44	Unknown	other
343990	C2ORF55	chromosome 2 open reading frame 55	Unknown	other
130162	C2ORF63	chromosome 2 open reading frame 63	Unknown	other
388969	C2ORF68	chromosome 2 open reading frame 68	Unknown	other
205327	C2ORF69	chromosome 2 open reading frame 69	Unknown	other
57415	C3ORF14	chromosome 3 open reading frame 14	Unknown	other
285315	C3ORF33	chromosome 3 open reading frame 33	Unknown	other
93556	C3ORF50	chromosome 3 open reading frame 50	Unknown	other
205428	C3ORF58	chromosome 3 open reading frame 58	Unknown	other
23272	C3ORF63	chromosome 3 open reading frame 63	Unknown	other
79441	C4ORF15	chromosome 4 open reading frame 15	Unknown	other
132720	C4ORF32	chromosome 4 open reading frame 32	Unknown	other
55319	C4ORF43	chromosome 4 open reading frame 43	Unknown	other
345222	C4ORF44	chromosome 4 open reading frame 44	Unknown	other
8603	C4ORF8	chromosome 4 open reading frame 8	Unknown	other
55322	C5ORF22	chromosome 5 open reading frame 22	Unknown	other
375484	C5ORF25	chromosome 5 open reading frame 25	Unknown	other
64417	C5ORF28	chromosome 5 open reading frame 28	Unknown	other
90355	C5ORF30	chromosome 5 open reading frame 30	Unknown	other
408263	C5ORF40	chromosome 5 open reading frame 40	Unknown	other
10591	C6ORF108	chromosome 6 open reading frame 108	Nucleus	other
85411	C6ORF114	chromosome 6 open reading frame 114	Unknown	other
58527	C6ORF115	chromosome 6 open reading frame 115	Unknown	other
80862	C6ORF12	chromosome 6 open reading frame 12	Unknown	other
154467	C6ORF129	chromosome 6 open reading frame 129	Unknown	other
79969	C6ORF134	chromosome 6 open reading frame 134	Unknown	other
221545	C6ORF136	chromosome 6 open reading frame 136	Unknown	other
221749	C6ORF145	chromosome 6 open reading frame 145	Unknown	other
221424	C6ORF154	chromosome 6 open reading frame 154	Unknown	other
387357	C6ORF190	chromosome 6 open reading frame 190	Unknown	other
221421	C6ORF206	chromosome 6 open reading frame 206	Unknown	other
401251	C6ORF26	chromosome 6 open reading frame 26	Unknown	other
347744	C6ORF52	chromosome 6 open reading frame 52	Unknown	other
81688	C6ORF62	chromosome 6 open reading frame 62	Unknown	other
55776	C6ORF64	chromosome 6 open reading frame 64	Unknown	other
29078	C6ORF66	chromosome 6 open reading frame 66	Unknown	other
116254	C6ORF72	chromosome 6 open reading frame 72	Unknown	other
221481	C6ORF81	chromosome 6 open reading frame 81	Unknown	other
79783	C7ORF10	chromosome 7 open reading frame 10	Unknown	other
136647	C7ORF11	chromosome 7 open reading frame 11	Nucleus	other
57002	C7ORF36	chromosome 7 open reading frame 36	Unknown	other
221786	C7ORF38	chromosome 7 open reading frame 38	Unknown	other
78996	C7ORF49	chromosome 7 open reading frame 49	Unknown	other
402573	C7ORF61	chromosome 7 open reading frame 61	Unknown	other
439940	C8ORF15	chromosome 8 open reading frame 15	Unknown	other
83735	C8ORF16	chromosome 8 open reading frame 16	Unknown	other
65265	C8ORF33	chromosome 8 open reading frame 33	Unknown	other
80185	C8ORF41	chromosome 8 open reading frame 41	Unknown	other
84257	C8ORF57	chromosome 8 open reading frame 57	Unknown	other
203081	C8ORF6	chromosome 8 open reading frame 6	Unknown	other
90871	C9ORF123	chromosome 9 open reading frame 123	Unknown	other
84302	C9ORF125	chromosome 9 open reading frame 125	Unknown	other
89958	C9ORF140	chromosome 9 open reading frame 140	Unknown	other
51531	C9ORF156	chromosome 9 open reading frame 156	Unknown	other
79095	C9ORF16	chromosome 9 open reading frame 16	Unknown	other
195827	C9ORF21	chromosome 9 open reading frame 21	Unknown	other
84688	C9ORF24	chromosome 9 open reading frame 24	Unknown	other
84909	C9ORF3	chromosome 9 open reading frame 3	Cytoplasm	peptidase
81571	C9ORF45	chromosome 9 open reading frame 45	Unknown	other
84267	C9ORF64	chromosome 9 open reading frame 64	Unknown	other
203197	C9ORF91	chromosome 9 open reading frame 91	Cytoplasm	other
54981	C9ORF95	chromosome 9 open reading frame 95	Unknown	kinase
770	CA11	carbonic anhydrase XI	Extracellular Space	enzyme
23632	CA14	carbonic anhydrase XIV	Plasma Membrane	enzyme
762	CA4	carbonic anhydrase IV	Plasma Membrane	enzyme
51719	CAB39	calcium binding protein 39	Cytoplasm	other
9478	CABP1	calcium binding protein 1	Cytoplasm	other
26256	CABYR	calcium binding tyrosine-(Y)-phosphorylation regulated	Cytoplasm	other
774	CACNA1B	calcium channel, voltage-dependent, N type, alpha 1B subunit	Plasma Membrane	ion channel
775	CACNA1C	calcium channel, voltage-dependent, L type, alpha 1C subunit	Plasma Membrane	ion channel
776	CACNA1D	calcium channel, voltage-dependent, L type, alpha 1D subunit	Plasma Membrane	ion channel
777	CACNA1E	calcium channel, voltage-dependent, R type, alpha 1E subunit	Plasma Membrane	ion channel
8913	CACNA1G	calcium channel, voltage-dependent, T type, alpha 1G subunit	Plasma Membrane	ion channel
55799	CACNA2D3	calcium channel, voltage-dependent, alpha 2/delta subunit 3	Plasma Membrane	ion channel
782	CACNB1	calcium channel, voltage-dependent, beta 1 subunit	Plasma Membrane	ion channel
784	CACNB3	calcium channel, voltage-dependent, beta 3 subunit	Plasma Membrane	ion channel
10368	CACNG3	calcium channel, voltage-dependent, gamma subunit 3	Plasma Membrane	ion channel
27101	CACYBP	calcyclin binding protein	Nucleus	other
790	CAD	carbamoyl-phosphate synthetase 2, aspartate transcarbamylase, and dihydroorotase	Cytoplasm	enzyme
793	CALB1	calbindin 1, 28kDa	Cytoplasm	other
794	CALB2	calbindin 2	Cytoplasm	other
10203	CALCRL	calcitonin receptor-like	Plasma Membrane	G-protein coupled receptor
50632	CALY	calcyon neuron-specific vesicular protein	Plasma Membrane	other
8536	CAMK1	calcium/calmodulin-dependent protein kinase I	Cytoplasm	kinase
57172	CAMK1G	calcium/calmodulin-dependent protein kinase IG	Cytoplasm	kinase
815	CAMK2A	calcium/calmodulin-dependent protein kinase II alpha	Cytoplasm	kinase
816	CAMK2B	calcium/calmodulin-dependent protein kinase II beta	Cytoplasm	kinase
817	CAMK2D	calcium/calmodulin-dependent protein kinase II delta	Cytoplasm	kinase
818	CAMK2G	calcium/calmodulin-dependent protein kinase II gamma	Cytoplasm	kinase
55450	CAMK2N1	calcium/calmodulin-dependent protein kinase II inhibitor 1	Plasma Membrane	kinase
84254	CAMKK1	calcium/calmodulin-dependent protein kinase kinase 1, alpha	Cytoplasm	kinase
79012	CAMKV	CaM kinase-like vesicle-associated	Unknown	kinase
157922	CAMSAP1	calmodulin regulated spectrin-associated protein 1	Unknown	other
23261	CAMTA1 (includes EG:23261)	calmodulin binding transcription activator 1	Unknown	other
23125	CAMTA2	calmodulin binding transcription activator 2	Unknown	other
23066	CAND2	cullin-associated and neddylation-dissociated 2 (putative)	Nucleus	transcription regulator
10486	CAP2	CAP, adenylate cyclase-associated protein, 2 (yeast)	Plasma Membrane	other
824	CAPN2	calpain 2, (m/II) large subunit	Cytoplasm	peptidase
825	CAPN3	calpain 3, (p94)	Cytoplasm	peptidase
4076	CAPRIN1	cell cycle associated protein 1	Plasma Membrane	other
133690	CAPSL	calcyphosine-like	Unknown	other
22900	CARD8	caspase recruitment domain family, member 8	Nucleus	other
10498	CARM1	coactivator-associated arginine methyltransferase 1	Nucleus	transcription regulator
57082	CASC5	cancer susceptibility candidate 5	Nucleus	other
64921	CASD1	CAS1 domain containing 1	Cytoplasm	enzyme
8573	CASK	calcium/calmodulin-dependent serine protein kinase (MAGUK family)	Plasma Membrane	kinase
57524	CASKIN1	CASK interacting protein 1	Nucleus	transcription regulator
835	CASP2	caspase 2, apoptosis-related cysteine peptidase	Cytoplasm	peptidase
839	CASP6	caspase 6, apoptosis-related cysteine peptidase	Cytoplasm	peptidase
117155	CATSPER2	cation channel, sperm associated 2	Plasma Membrane	ion channel
863	CBFA2T3	core-binding factor, runt domain, alpha subunit 2; translocated to, 3	Nucleus	transcription regulator
868	CBLB	Cas-Br-M (murine) ecotropic retroviral transforming sequence b	Nucleus	other
147381	CBLN2	cerebellin 2 precursor	Extracellular Space	other
140689	CBLN4	cerebellin 4 precursor	Extracellular Space	other
873	CBR1	carbonyl reductase 1	Cytoplasm	enzyme
875	CBS	cystathionine-beta-synthase	Cytoplasm	enzyme
23468	CBX5	chromobox homolog 5 (HP1 alpha homolog, Drosophila)	Nucleus	other
23466	CBX6	chromobox homolog 6	Nucleus	other
23492	CBX7	chromobox homolog 7	Nucleus	other
57545	CC2D2A	coiled-coil and C2 domain containing 2A	Unknown	other
55749	CCAR1	cell division cycle and apoptosis regulator 1	Nucleus	other
79839	CCDC102B	coiled-coil domain containing 102B	Unknown	other
256309	CCDC110	coiled-coil domain containing 110	Unknown	other
55610	CCDC132	coiled-coil domain containing 132	Unknown	other
25901	CCDC28A	coiled-coil domain containing 28A	Unknown	other
79140	CCDC28B (includes EG:79140)	coiled-coil domain containing 28B	Unknown	other
83643	CCDC3	coiled-coil domain containing 3	Cytoplasm	other
115106	CCDC5	coiled-coil domain containing 5 (spindle associated)	Nucleus	other
152137	CCDC50	coiled-coil domain containing 50	Unknown	other
131076	CCDC58	coiled-coil domain containing 58	Unknown	other
8030	CCDC6	coiled-coil domain containing 6	Cytoplasm	other
92558	CCDC64	coiled-coil domain containing 64	Unknown	other
80323	CCDC68	coiled-coil domain containing 68	Unknown	other
151887	CCDC80	coiled-coil domain containing 80	Nucleus	other
114800	CCDC85A	coiled-coil domain containing 85A	Unknown	other
80212	CCDC92 (includes EG:80212)	coiled-coil domain containing 92	Cytoplasm	enzyme
54520	CCDC93	coiled-coil domain containing 93	Unknown	other
55702	CCDC94	coiled-coil domain containing 94	Unknown	other
885	CCK	cholecystokinin	Extracellular Space	other
887	CCKBR	cholecystokinin B receptor	Plasma Membrane	G-protein coupled receptor
8900	CCNA1	cyclin A1	Nucleus	other
57820	CCNB1IP1	cyclin B1 interacting protein 1	Nucleus	enzyme
9133	CCNB2	cyclin B2	Cytoplasm	other
595	CCND1	cyclin D1	Nucleus	other
894	CCND2	cyclin D2	Nucleus	other
23582	CCNDBP1	cyclin D-type binding-protein 1	Nucleus	other
54619	CCNJ	cyclin J	Nucleus	other
8812	CCNK	cyclin K	Nucleus	other
151195	CCNYL1	cyclin Y-like 1	Unknown	other
9236	CCPG1	cell cycle progression 1	Unknown	other
9973	CCS	copper chaperone for superoxide dismutase	Cytoplasm	enzyme
7203	CCT3	chaperonin containing TCP1, subunit 3 (gamma)	Cytoplasm	other
4345	CD200	CD200 molecule	Plasma Membrane	other
933	CD22	CD22 molecule	Plasma Membrane	other
934	CD24	CD24 molecule	Plasma Membrane	other
919	CD247	CD247 molecule	Plasma Membrane	transmembrane receptor
80381	CD276	CD276 molecule	Plasma Membrane	other
51293	CD320	CD320 molecule	Plasma Membrane	other
960	CD44	CD44 molecule (Indian blood group)	Plasma Membrane	other
961	CD47	CD47 molecule	Plasma Membrane	other
1604	CD55	CD55 molecule, decay accelerating factor for complement (Cromer blood group)	Plasma Membrane	other
9308	CD83	CD83 molecule	Plasma Membrane	other
4267	CD99 (includes EG:4267)	CD99 molecule	Plasma Membrane	other
83692	CD99L2	CD99 molecule-like 2	Plasma Membrane	other
8555	CDC14B	CDC14 cell division cycle 14 homolog B (S. cerevisiae)	Nucleus	phosphatase
983	CDC2	cell division cycle 2, G1 to S and G2 to M	Nucleus	kinase
993	CDC25A	cell division cycle 25 homolog A (S. pombe)	Nucleus	phosphatase
246184	CDC26	cell division cycle 26 homolog (S. cerevisiae)	Nucleus	other
8621	CDC2L5	cell division cycle 2-like 5 (cholinesterase-related cell division controller)	Unknown	kinase
23097	CDC2L6	cell division cycle 2-like 6 (CDK8-like)	Nucleus	kinase
8476	CDC42BPA	CDC42 binding protein kinase alpha (DMPK-like)	Cytoplasm	kinase
23580	CDC42EP4	CDC42 effector protein (Rho GTPase binding) 4	Cytoplasm	other
56990	CDC42SE2	CDC42 small effector 2	Plasma Membrane	other
79577	CDC73	cell division cycle 73, Paf1/RNA polymerase II complex component, homolog (S. cerevisiae)	Nucleus	other
83461	CDCA3	cell division cycle associated 3	Cytoplasm	other
83879	CDCA7	cell division cycle associated 7	Nucleus	other
57514	CDGAP	Cdc42 GTPase-activating protein	Cytoplasm	other
1010	CDH12	cadherin 12, type 2 (N-cadherin 2)	Plasma Membrane	other
1012	CDH13	cadherin 13, H-cadherin (heart)	Plasma Membrane	other
1016	CDH18	cadherin 18, type 2	Plasma Membrane	other
28513	CDH19	cadherin 19, type 2	Plasma Membrane	other
1000	CDH2	cadherin 2, type 1, N-cadherin (neuronal)	Plasma Membrane	other
1007	CDH9	cadherin 9, type 2 (T1-cadherin)	Plasma Membrane	other
1017	CDK2	cyclin-dependent kinase 2	Nucleus	kinase
8099	CDK2AP1	cyclin-dependent kinase 2 associated protein 1	Nucleus	other
1019	CDK4	cyclin-dependent kinase 4	Nucleus	kinase
1020	CDK5	cyclin-dependent kinase 5	Nucleus	kinase
8851	CDK5R1	cyclin-dependent kinase 5, regulatory subunit 1 (p35)	Nucleus	kinase
8941	CDK5R2	cyclin-dependent kinase 5, regulatory subunit 2 (p39)	Nucleus	other
8999	CDKL2	cyclin-dependent kinase-like 2 (CDC2-related kinase)	Nucleus	kinase
1029	CDKN2A	cyclin-dependent kinase inhibitor 2A (melanoma, p16, inhibits CDK4)	Nucleus	transcription regulator
1030	CDKN2B	cyclin-dependent kinase inhibitor 2B (p15, inhibits CDK4)	Nucleus	transcription regulator
1032	CDKN2D	cyclin-dependent kinase inhibitor 2D (p19, inhibits CDK4)	Nucleus	transcription regulator
1039	CDR2	cerebellar degeneration-related protein 2, 62kDa	Cytoplasm	other
1040	CDS1	CDP-diacylglycerol synthase (phosphatidate cytidylyltransferase) 1	Cytoplasm	enzyme
9425	CDYL	chromodomain protein, Y-like	Nucleus	transcription regulator
10153	CEBPZ	CCAAT/enhancer binding protein (C/EBP), zeta	Nucleus	other
27440	CECR5	cat eye syndrome chromosome region, candidate 5	Unknown	other
1952	CELSR2	cadherin, EGF LAG seven-pass G-type receptor 2 (flamingo homolog, Drosophila)	Plasma Membrane	G-protein coupled receptor
51286	CEND1	cell cycle exit and neuronal differentiation 1	Unknown	other
1058	CENPA	centromere protein A	Nucleus	other
55166	CENPQ	centromere protein Q	Unknown	other
55142	CEP27	centrosomal protein 27kDa	Cytoplasm	other
9857	CEP350	centrosomal protein 350kDa	Cytoplasm	other
55165	CEP55	centrosomal protein 55kDa	Unknown	other
80321	CEP70	centrosomal protein 70kDa	Cytoplasm	other
51148	CERCAM	cerebral endothelial cell adhesion molecule	Unknown	other
55997	CFC1	cripto, FRL-1, cryptic family 1	Extracellular Space	other
79094	CHAC1	ChaC, cation transport regulator homolog 1 (E. coli)	Unknown	other
8208	CHAF1B	chromatin assembly factor 1, subunit B (p60)	Nucleus	other
400916	CHCHD10	coiled-coil-helix-coiled-coil-helix domain containing 10	Unknown	other
84269	CHCHD5	coiled-coil-helix-coiled-coil-helix domain containing 5	Unknown	other
84303	CHCHD6	coiled-coil-helix-coiled-coil-helix domain containing 6	Unknown	other
51287	CHCHD8	coiled-coil-helix-coiled-coil-helix domain containing 8	Unknown	other
1105	CHD1 (includes EG:1105)	chromodomain helicase DNA binding protein 1	Nucleus	enzyme
1108	CHD4	chromodomain helicase DNA binding protein 4	Nucleus	enzyme
26038	CHD5	chromodomain helicase DNA binding protein 5	Nucleus	enzyme
55636	CHD7	chromodomain helicase DNA binding protein 7	Nucleus	enzyme
80205	CHD9 (includes EG:80205)	chromodomain helicase DNA binding protein 9	Cytoplasm	other
1113	CHGA	chromogranin A (parathyroid secretory protein 1)	Extracellular Space	other
53344	CHIC1	cysteine-rich hydrophobic domain 1	Plasma Membrane	other
1121	CHM	choroideremia (Rab escort protein 1)	Cytoplasm	enzyme
128866	CHMP4B	chromatin modifying protein 4B	Cytoplasm	other
79643	CHMP6	chromatin modifying protein 6	Cytoplasm	other
1123	CHN1 (includes EG:1123)	chimerin (chimaerin) 1	Cytoplasm	other
1124	CHN2	chimerin (chimaerin) 2	Cytoplasm	other
1128	CHRM1	cholinergic receptor, muscarinic 1	Plasma Membrane	G-protein coupled receptor
1140	CHRNB1	cholinergic receptor, nicotinic, beta 1 (muscle)	Plasma Membrane	transmembrane receptor
50515	CHST11	carbohydrate (chondroitin 4) sulfotransferase 11	Cytoplasm	enzyme
113189	CHST14	carbohydrate (N-acetylgalactosamine 4-0) sulfotransferase 14	Cytoplasm	enzyme
9469	CHST3	carbohydrate (chondroitin 6) sulfotransferase 3	Cytoplasm	enzyme
83539	CHST9	carbohydrate (N-acetylgalactosamine 4-0) sulfotransferase 9	Cytoplasm	enzyme
337876	CHSY3	chondroitin sulfate synthase 3	Cytoplasm	enzyme
55847	CISD1	CDGSH iron sulfur domain 1	Cytoplasm	other
493856	CISD2	CDGSH iron sulfur domain 2	Unknown	other
150468	CKAP2L	cytoskeleton associated protein 2-like	Unknown	other
10970	CKAP4	cytoskeleton-associated protein 4	Cytoplasm	other
1164	CKS2 (includes EG:1164)	CDC28 protein kinase regulatory subunit 2	Unknown	kinase
22802	CLCA4 (includes EG:22802)	chloride channel regulator 4	Plasma Membrane	ion channel
1183	CLCN4	chloride channel 4	Plasma Membrane	ion channel
1185	CLCN6	chloride channel 6	Plasma Membrane	ion channel
9071	CLDN10	claudin 10	Plasma Membrane	other
5010	CLDN11	claudin 11	Plasma Membrane	other
9069	CLDN12	claudin 12	Plasma Membrane	other
29121	CLEC2D (includes EG:29121)	C-type lectin domain family 2, member D	Plasma Membrane	transmembrane receptor
154790	CLEC2L	C-type lectin domain family 2, member L	Unknown	other
339390	CLEC4G	C-type lectin domain family 4, member G	Plasma Membrane	other
53405	CLIC5	chloride intracellular channel 5	Cytoplasm	ion channel
25999	CLIP3	CAP-GLY domain containing linker protein 3	Cytoplasm	other
79745	CLIP4	CAP-GLY domain containing linker protein family, member 4	Unknown	other
79789	CLMN	calmin (calponin-like, transmembrane)	Cytoplasm	other
57237	CLMN	calmin (calponin-like, transmembrane)	Cytoplasm	other
1203	CLN5	ceroid-lipofuscinosis, neuronal 5	Cytoplasm	other
2055	CLN8	ceroid-lipofuscinosis, neuronal 8 (epilepsy, progressive with mental retardation)	Cytoplasm	other
1207	CLNS1A	chloride channel, nucleotide-sensitive, 1A	Plasma Membrane	ion channel
9575	CLOCK	clock homolog (mouse)	Nucleus	transcription regulator
22883	CLSTN1	calsyntenin 1	Plasma Membrane	other
9746	CLSTN3	calsyntenin 3	Plasma Membrane	other
1212	CLTB	clathrin, light chain (Lcb)	Plasma Membrane	other
27098	CLUL1	clusterin-like 1 (retinal)	Extracellular Space	other
55907	CMAS	cytidine monophosphate N-acetylneuraminic acid synthetase	Nucleus	enzyme
80790	CMIP	c-Maf-inducing protein	Cytoplasm	other
123920	CMTM3	CKLF-like MARVEL transmembrane domain containing 3	Extracellular Space	cytokine
54918	CMTM6	CKLF-like MARVEL transmembrane domain containing 6	Extracellular Space	cytokine
84735	CNDP1	carnosine dipeptidase 1 (metallopeptidase M20 family)	Cytoplasm	peptidase
29097	CNIH4	cornichon homolog 4 (Drosophila)	Plasma Membrane	other
22866	CNKSR2	connector enhancer of kinase suppressor of Ras 2	Plasma Membrane	other
1264	CNN1	calponin 1, basic, smooth muscle	Cytoplasm	other
26507	CNNM1	cyclin M1	Plasma Membrane	other
26505	CNNM3	cyclin M3	Unknown	other
25904	CNOT10	CCR4-NOT transcription complex, subunit 10	Unknown	other
1267	CNP	2',3'-cyclic nucleotide 3' phosphodiesterase	Cytoplasm	enzyme
1268	CNR1	cannabinoid receptor 1 (brain)	Plasma Membrane	G-protein coupled receptor
54875	CNTLN	centlein, centrosomal protein	Unknown	other
6900	CNTN2	contactin 2 (axonal)	Plasma Membrane	other
152330	CNTN4	contactin 4	Plasma Membrane	enzyme
53942	CNTN5	contactin 5	Plasma Membrane	other
8506	CNTNAP1	contactin associated protein 1	Plasma Membrane	other
26047	CNTNAP2	contactin associated protein-like 2	Plasma Membrane	other
85445	CNTNAP4	contactin associated protein-like 4	Plasma Membrane	other
23242	COBL	cordon-bleu homolog (mouse)	Unknown	other
9382	COG1	component of oligomeric golgi complex 1	Cytoplasm	transporter
25839	COG4	component of oligomeric golgi complex 4	Cytoplasm	transporter
57511	COG6	component of oligomeric golgi complex 6	Cytoplasm	transporter
81578	COL21A1	collagen, type XXI, alpha 1	Extracellular Space	other
255631	COL24A1	collagen, type XXIV, alpha 1	Extracellular Space	other
10087	COL4A3BP	collagen, type IV, alpha 3 (Goodpasture antigen) binding protein	Cytoplasm	kinase
54939	COMMD4	COMM domain containing 4	Cytoplasm	other
1311	COMP	cartilage oligomeric matrix protein	Extracellular Space	other
1312	COMT	catechol-O-methyltransferase	Cytoplasm	enzyme
9318	COPS2	COP9 constitutive photomorphogenic homolog subunit 2 (Arabidopsis)	Cytoplasm	transcription regulator
8533	COPS3	COP9 constitutive photomorphogenic homolog subunit 3 (Arabidopsis)	Cytoplasm	other
51138	COPS4	COP9 constitutive photomorphogenic homolog subunit 4 (Arabidopsis)	Cytoplasm	other
22818	COPZ1	coatomer protein complex, subunit zeta 1	Cytoplasm	transporter
80219	COQ10B	coenzyme Q10 homolog B (S. cerevisiae)	Unknown	other
27235	COQ2	coenzyme Q2 homolog, prenyltransferase (yeast)	Unknown	enzyme
11151	CORO1A	coronin, actin binding protein, 1A	Cytoplasm	other
23603	CORO1C	coronin, actin binding protein, 1C	Cytoplasm	other
7464	CORO2A	coronin, actin binding protein, 2A	Cytoplasm	other
10391	CORO2B	coronin, actin binding protein, 2B	Unknown	other
84940	CORO6	coronin 6	Unknown	other
23406	COTL1	coactosin-like 1 (Dictyostelium)	Cytoplasm	other
9377	COX5A	cytochrome c oxidase subunit Va	Cytoplasm	enzyme
1346	COX7A1	cytochrome c oxidase subunit VIIa polypeptide 1 (muscle)	Cytoplasm	enzyme
9167	COX7A2L	cytochrome c oxidase subunit VIIa polypeptide 2 like	Cytoplasm	enzyme
9738	CP110	CP110 protein	Cytoplasm	other
1362	CPD	carboxypeptidase D	Extracellular Space	peptidase
64506	CPEB1	cytoplasmic polyadenylation element binding protein 1	Cytoplasm	other
132864	CPEB2	cytoplasmic polyadenylation element binding protein 2	Cytoplasm	other
22849	CPEB3	cytoplasmic polyadenylation element binding protein 3	Unknown	other
10815	CPLX1	complexin 1	Unknown	transporter
10814	CPLX2	complexin 2	Cytoplasm	other
594855	CPLX3	complexin 3	Unknown	transporter
8895	CPNE3	copine III	Cytoplasm	kinase
131034	CPNE4	copine IV	Cytoplasm	other
9362	CPNE6	copine VI (neuronal)	Unknown	transporter
27132	CPNE7	copine VII	Unknown	transporter
144402	CPNE8	copine VIII	Unknown	other
151835	CPNE9	copine family member IX	Unknown	other
29894	CPSF1	cleavage and polyadenylation specific factor 1, 160kDa	Nucleus	other
53981	CPSF2	cleavage and polyadenylation specific factor 2, 100kDa	Nucleus	other
51692	CPSF3	cleavage and polyadenylation specific factor 3, 73kDa	Nucleus	other
56265	CPXM1	carboxypeptidase X (M14 family), member 1	Extracellular Space	peptidase
1381	CRABP1	cellular retinoic acid binding protein 1	Cytoplasm	transporter
1384	CRAT	carnitine acetyltransferase	Cytoplasm	enzyme
23418	CRB1	crumbs homolog 1 (Drosophila)	Plasma Membrane	other
51185	CRBN	cereblon	Unknown	enzyme
64764	CREB3L2	cAMP responsive element binding protein 3-like 2	Unknown	other
148327	CREB3L4	cAMP responsive element binding protein 3-like 4	Nucleus	transcription regulator
1387	CREBBP	CREB binding protein	Nucleus	transcription regulator
1389	CREBL2	cAMP responsive element binding protein-like 2	Nucleus	transcription regulator
8804	CREG1	cellular repressor of E1A-stimulated genes 1	Nucleus	transcription regulator
200407	CREG2	cellular repressor of E1A-stimulated genes 2	Extracellular Space	enzyme
78987	CRELD1	cysteine-rich with EGF-like domains 1	Unknown	other
1390	CREM	cAMP responsive element modulator	Nucleus	transcription regulator
1392	CRH	corticotropin releasing hormone	Extracellular Space	other
1393	CRHBP	corticotropin releasing hormone binding protein	Extracellular Space	other
83690	CRISPLD1	cysteine-rich secretory protein LCCL domain containing 1	Unknown	other
54675	CRLS1	cardiolipin synthase 1	Cytoplasm	enzyme
10491	CRTAP	cartilage associated protein	Extracellular Space	other
1428	CRYM	crystallin, mu	Cytoplasm	enzyme
8531	CSDA	cold shock domain protein A	Nucleus	transcription regulator
27254	CSDC2	cold shock domain containing C2, RNA binding	Cytoplasm	other
1445	CSK	c-src tyrosine kinase	Cytoplasm	kinase
1454	CSNK1E	casein kinase 1, epsilon	Cytoplasm	kinase
1459	CSNK2A2	casein kinase 2, alpha prime polypeptide	Cytoplasm	kinase
1464	CSPG4	chondroitin sulfate proteoglycan 4	Plasma Membrane	other
1466	CSRP2	cysteine and glycine-rich protein 2	Nucleus	other
57325	CSRP2BP	CSRP2 binding protein	Nucleus	other
1478	CSTF2 (includes EG:1478)	cleavage stimulation factor, 3' pre-RNA, subunit 2, 64kDa	Nucleus	other
1488	CTBP2	C-terminal binding protein 2	Nucleus	transcription regulator
1496	CTNNA2	catenin (cadherin-associated protein), alpha 2	Plasma Membrane	other
56474	CTPS2	CTP synthase II	Unknown	enzyme
1519	CTSO	cathepsin O	Cytoplasm	peptidase
404217	CTXN1	cortexin 1	Unknown	other
8453	CUL2	cullin 2	Nucleus	enzyme
1525	CXADR	coxsackie virus and adenovirus receptor	Plasma Membrane	transmembrane receptor
58191	CXCL16	chemokine (C-X-C motif) ligand 16	Extracellular Space	cytokine
7852	CXCR4	chemokine (C-X-C motif) receptor 4	Plasma Membrane	G-protein coupled receptor
57007	CXCR7	chemokine (C-X-C motif) receptor 7	Plasma Membrane	G-protein coupled receptor
203414	CXORF24	chromosome X open reading frame 24	Unknown	other
91966	CXORF40A	chromosome X open reading frame 40A	Unknown	other
541578	CXORF40B	chromosome X open reading frame 40B	Unknown	other
158801	CXORF42	chromosome X open reading frame 42	Unknown	other
439943	CXORF62	chromosome X open reading frame 62	Unknown	other
80319	CXXC4	CXXC finger 4	Cytoplasm	other
51700	CYB5R2	cytochrome b5 reductase 2	Unknown	enzyme
26999	CYFIP2 (includes EG:26999)	cytoplasmic FMR1 interacting protein 2	Cytoplasm	other
1540	CYLD	cylindromatosis (turban tumor syndrome)	Nucleus	transcription regulator
1545	CYP1B1	cytochrome P450, family 1, subfamily B, polypeptide 1	Cytoplasm	enzyme
57404	CYP20A1	cytochrome P450, family 20, subfamily A, polypeptide 1	Unknown	enzyme
1592	CYP26A1	cytochrome P450, family 26, subfamily A, polypeptide 1	Cytoplasm	enzyme
56603	CYP26B1	cytochrome P450, family 26, subfamily B, polypeptide 1	Cytoplasm	enzyme
1558	CYP2C8	cytochrome P450, family 2, subfamily C, polypeptide 8	Cytoplasm	enzyme
113612	CYP2U1	cytochrome P450, family 2, subfamily U, polypeptide 1	Unknown	enzyme
10858	CYP46A1	cytochrome P450, family 46, subfamily A, polypeptide 1	Cytoplasm	enzyme
260293	CYP4X1	cytochrome P450, family 4, subfamily X, polypeptide 1	Cytoplasm	enzyme
199974	CYP4Z1	cytochrome P450, family 4, subfamily Z, polypeptide 1	Cytoplasm	enzyme
284356	CYTH2	cytohesin 2	Cytoplasm	other
23002	DAAM1	dishevelled associated activator of morphogenesis 1	Cytoplasm	other
1601	DAB2	disabled homolog 2, mitogen-responsive phosphoprotein (Drosophila)	Plasma Membrane	other
147906	DACT3	dapper, antagonist of beta-catenin, homolog 3 (Xenopus laevis)	Unknown	other
1605	DAG1	dystroglycan 1 (dystrophin-associated glycoprotein 1)	Plasma Membrane	transmembrane receptor
221955	DAGLB	diacylglycerol lipase, beta	Unknown	enzyme
2532	DARC	Duffy blood group, chemokine receptor	Plasma Membrane	G-protein coupled receptor
1615	DARS	aspartyl-tRNA synthetase	Cytoplasm	enzyme
1616	DAXX	death-domain associated protein	Nucleus	transcription regulator
10926	DBF4	DBF4 homolog (S. cerevisiae)	Nucleus	kinase
1622	DBI	diazepam binding inhibitor (GABA receptor modulator, acyl-Coenzyme A binding protein)	Cytoplasm	other
55861	DBNDD2	dysbindin (dystrobrevin binding protein 1) domain containing 2	Cytoplasm	other
8642	DCHS1	dachsous 1 (Drosophila)	Plasma Membrane	other
1632	DCI	dodecenoyl-Coenzyme A delta isomerase (3,2 trans-enoyl-Coenzyme A isomerase)	Cytoplasm	enzyme
9201	DCLK1	doublecortin-like kinase 1	Cytoplasm	kinase
166614	DCLK2	doublecortin-like kinase 2	Cytoplasm	kinase
28960	DCPS	decapping enzyme, scavenger	Nucleus	enzyme
1639	DCTN1	dynactin 1 (p150, glued homolog, Drosophila)	Cytoplasm	other
23142	DCUN1D4	DCN1, defective in cullin neddylation 1, domain containing 4 (S. cerevisiae)	Nucleus	other
1641	DCX	doublecortin	Cytoplasm	other
79016	DDA1	DET1 and DDB1 associated 1	Unknown	other
23564	DDAH2	dimethylarginine dimethylaminohydrolase 2	Unknown	enzyme
23259	DDHD2	DDHD domain containing 2	Unknown	other
54541	DDIT4	DNA-damage-inducible transcript 4	Cytoplasm	other
23109	DDN	dendrin	Plasma Membrane	other
780	DDR1	discoidin domain receptor tyrosine kinase 1	Plasma Membrane	kinase
1662	DDX10	DEAD (Asp-Glu-Ala-Asp) box polypeptide 10	Nucleus	enzyme
1663	DDX11	DEAD/H (Asp-Glu-Ala-Asp/His) box polypeptide 11 (CHL1-like helicase homolog, S. cerevisiae)	Nucleus	enzyme
8886	DDX18	DEAD (Asp-Glu-Ala-Asp) box polypeptide 18	Nucleus	enzyme
9416	DDX23	DEAD (Asp-Glu-Ala-Asp) box polypeptide 23	Nucleus	enzyme
57062	DDX24	DEAD (Asp-Glu-Ala-Asp) box polypeptide 24	Nucleus	enzyme
10212	DDX39	DEAD (Asp-Glu-Ala-Asp) box polypeptide 39	Nucleus	enzyme
55601	DDX60	DEAD (Asp-Glu-Ala-Asp) box polypeptide 60	Unknown	enzyme
91351	DDX60L	DEAD (Asp-Glu-Ala-Asp) box polypeptide 60-like	Unknown	other
1666	DECR1	2,4-dienoyl CoA reductase 1, mitochondrial	Cytoplasm	enzyme
162989	DEDD2	death effector domain containing 2	Nucleus	other
27147	DENND2A	DENN/MADD domain containing 2A	Unknown	other
22898	DENND3	DENN/MADD domain containing 3	Unknown	other
9909	DENND4B	DENN/MADD domain containing 4B	Unknown	other
51071	DERA	2-deoxyribose-5-phosphate aldolase homolog (C. elegans)	Unknown	enzyme
1687	DFNA5	deafness, autosomal dominant 5	Unknown	other
25861	DFNB31	deafness, autosomal recessive 31	Plasma Membrane	other
25786	DGCR11	DiGeorge syndrome critical region gene 11	Unknown	other
25787	DGCR9	DiGeorge syndrome critical region gene 9	Unknown	other
1609	DGKQ	diacylglycerol kinase, theta 110kDa	Cytoplasm	kinase
8525	DGKZ	diacylglycerol kinase, zeta 104kDa	Cytoplasm	kinase
1718	DHCR24	24-dehydrocholesterol reductase	Cytoplasm	enzyme
1719	DHFR	dihydrofolate reductase	Unknown	enzyme
79154	DHRS11	dehydrogenase/reductase (SDR family) member 11	Unknown	enzyme
207063	DHRSX	dehydrogenase/reductase (SDR family) X-linked	Unknown	enzyme
55526	DHTKD1	dehydrogenase E1 and transketolase domain containing 1	Unknown	enzyme
56919	DHX33	DEAH (Asp-Glu-Ala-His) box polypeptide 33	Nucleus	enzyme
170506	DHX36	DEAH (Asp-Glu-Ala-His) box polypeptide 36	Unknown	enzyme
9785	DHX38	DEAH (Asp-Glu-Ala-His) box polypeptide 38	Nucleus	enzyme
79665	DHX40	DEAH (Asp-Glu-Ala-His) box polypeptide 40	Unknown	enzyme
1660	DHX9	DEAH (Asp-Glu-Ala-His) box polypeptide 9	Nucleus	enzyme
56616	DIABLO	diablo homolog (Drosophila)	Cytoplasm	other
54769	DIRAS2	DIRAS family, GTP-binding RAS-like 2	Plasma Membrane	enzyme
84976	DISP1	dispatched homolog 1 (Drosophila)	Unknown	transporter
85458	DIXDC1	DIX domain containing 1	Unknown	other
84222	DKFZP434N035	transmembrane protein 191A	Unknown	other
55525	DKFZP547G183	hypothetical LOC55525	Unknown	other
25849	DKFZP564O0823	DKFZP564O0823 protein	Extracellular Space	other
27123	DKK2	dickkopf homolog 2 (Xenopus laevis)	Extracellular Space	other
10301	DLEU1	deleted in lymphocytic leukemia 1 (non-protein coding)	Unknown	other
1739	DLG1	discs, large homolog 1 (Drosophila)	Plasma Membrane	kinase
1740	DLG2	discs, large homolog 2 (Drosophila)	Plasma Membrane	kinase
1741	DLG3	discs, large homolog 3 (Drosophila)	Plasma Membrane	kinase
1742	DLG4	discs, large homolog 4 (Drosophila)	Plasma Membrane	kinase
9231	DLG5	discs, large homolog 5 (Drosophila)	Plasma Membrane	other
9229	DLGAP1	discs, large (Drosophila) homolog-associated protein 1	Plasma Membrane	other
9228	DLGAP2	discs, large (Drosophila) homolog-associated protein 2	Plasma Membrane	other
58512	DLGAP3	discs, large (Drosophila) homolog-associated protein 3	Cytoplasm	other
22839	DLGAP4	discs, large (Drosophila) homolog-associated protein 4	Plasma Membrane	other
9787	DLGAP5	discs, large (Drosophila) homolog-associated protein 5	Nucleus	phosphatase
65989	DLK2	delta-like 2 homolog (Drosophila)	Extracellular Space	other
28514	DLL1	delta-like 1 (Drosophila)	Extracellular Space	enzyme
10683	DLL3	delta-like 3 (Drosophila)	Extracellular Space	other
1745	DLX1	distal-less homeobox 1	Nucleus	transcription regulator
1746	DLX2	distal-less homeobox 2	Nucleus	transcription regulator
10655	DMRT2	doublesex and mab-3 related transcription factor 2	Nucleus	transcription regulator
63947	DMRTC1	DMRT-like family C1	Unknown	other
23312	DMXL2	Dmx-like 2	Cytoplasm	other
8632	DNAH17	dynein, axonemal, heavy chain 17	Cytoplasm	other
3301	DNAJA1	DnaJ (Hsp40) homolog, subfamily A, member 1	Nucleus	other
55466	DNAJA4	DnaJ (Hsp40) homolog, subfamily A, member 4	Nucleus	other
3300	DNAJB2 (includes EG:3300)	DnaJ (Hsp40) homolog, subfamily B, member 2	Nucleus	other
134218	DNAJC21	DnaJ (Hsp40) homolog, subfamily C, member 21	Unknown	other
51277	DNAJC27	DnaJ (Hsp40) homolog, subfamily C, member 27	Unknown	enzyme
80331	DNAJC5	DnaJ (Hsp40) homolog, subfamily C, member 5	Plasma Membrane	other
9829	DNAJC6	DnaJ (Hsp40) homolog, subfamily C, member 6	Cytoplasm	other
10126	DNAL4	dynein, axonemal, light chain 4	Unknown	enzyme
1774	DNASE1L1	deoxyribonuclease I-like 1	Extracellular Space	enzyme
1777	DNASE2	deoxyribonuclease II, lysosomal	Cytoplasm	enzyme
373863	DND1	dead end homolog 1 (zebrafish)	Unknown	other
1759	DNM1	dynamin 1	Cytoplasm	enzyme
10059	DNM1L	dynamin 1-like	Cytoplasm	enzyme
26052	DNM3	dynamin 3	Cytoplasm	enzyme
23268	DNMBP	dynamin binding protein	Cytoplasm	other
1786	DNMT1	DNA (cytosine-5-)-methyltransferase 1	Nucleus	enzyme
8448	DOC2A	double C2-like domains, alpha	Cytoplasm	transporter
139818	DOCK11	dedicator of cytokinesis 11	Unknown	other
1795	DOCK3	dedicator of cytokinesis 3	Cytoplasm	other
9732	DOCK4	dedicator of cytokinesis 4	Plasma Membrane	other
80005	DOCK5	dedicator of cytokinesis 5	Unknown	other
23348	DOCK9	dedicator of cytokinesis 9	Cytoplasm	other
220164	DOK6	docking protein 6	Unknown	other
23033	DOPEY1	dopey family member 1	Unknown	other
8193	DPF1	D4, zinc and double PHD fingers family 1	Nucleus	other
51611	DPH5	DPH5 homolog (S. cerevisiae)	Unknown	enzyme
54344	DPM3	dolichyl-phosphate mannosyltransferase polypeptide 3	Cytoplasm	enzyme
1809	DPYSL3	dihydropyrimidinase-like 3	Cytoplasm	enzyme
1810	DR1	down-regulator of transcription 1, TBP-binding (negative cofactor 2)	Nucleus	transcription regulator
55332	DRAM (includes EG:55332)	damage-regulated autophagy modulator	Unknown	other
1812	DRD1	dopamine receptor D1	Plasma Membrane	G-protein coupled receptor
29940	DSE	dermatan sulfate epimerase	Cytoplasm	other
51514	DTL	denticleless homolog (Drosophila)	Nucleus	other
1837	DTNA	dystrobrevin, alpha	Plasma Membrane	other
1838	DTNB	dystrobrevin, beta	Plasma Membrane	other
84062	DTNBP1 (includes EG:84062)	dystrobrevin binding protein 1	Plasma Membrane	other
151636	DTX3L	deltex 3-like (Drosophila)	Cytoplasm	other
1841	DTYMK	deoxythymidylate kinase (thymidylate kinase)	Unknown	kinase
23399	DULLARD	dullard homolog (Xenopus laevis)	Extracellular Space	other
56931	DUS3L	dihydrouridine synthase 3-like (S. cerevisiae)	Unknown	other
11221	DUSP10	dual specificity phosphatase 10	Nucleus	phosphatase
11266	DUSP12	dual specificity phosphatase 12	Nucleus	phosphatase
1844	DUSP2	dual specificity phosphatase 2	Nucleus	phosphatase
56940	DUSP22	dual specificity phosphatase 22	Cytoplasm	phosphatase
1845	DUSP3	dual specificity phosphatase 3	Cytoplasm	phosphatase
1850	DUSP8	dual specificity phosphatase 8	Nucleus	phosphatase
1854	DUT (includes EG:1854)	deoxyuridine triphosphatase	Nucleus	enzyme
1855	DVL1	dishevelled, dsh homolog 1 (Drosophila)	Cytoplasm	other
1856	DVL2 (includes EG:1856)	dishevelled, dsh homolog 2 (Drosophila)	Cytoplasm	other
1857	DVL3	dishevelled, dsh homolog 3 (Drosophila)	Cytoplasm	other
1780	DYNC1I1	dynein, cytoplasmic 1, intermediate chain 1	Cytoplasm	other
51143	DYNC1LI1	dynein, cytoplasmic 1, light intermediate chain 1	Cytoplasm	other
8655	DYNLL1	dynein, light chain, LC8-type 1	Cytoplasm	other
6993	DYNLT1	dynein, light chain, Tctex-type 1	Cytoplasm	other
6990	DYNLT3	dynein, light chain, Tctex-type 3	Cytoplasm	other
8291	DYSF	dysferlin, limb girdle muscular dystrophy 2B (autosomal recessive)	Plasma Membrane	other
9666	DZIP3	DAZ interacting protein 3, zinc finger	Cytoplasm	enzyme
1875	E2F5	E2F transcription factor 5, p130-binding	Nucleus	transcription regulator
79733	E2F8	E2F transcription factor 8	Nucleus	other
57593	EBF4	early B-cell factor 4	Nucleus	other
10969	EBNA1BP2	EBNA1 binding protein 2	Nucleus	other
84650	EBPL	emopamil binding protein-like	Cytoplasm	enzyme
1892	ECHS1	enoyl Coenzyme A hydratase, short chain, 1, mitochondrial	Cytoplasm	enzyme
51295	ECSIT	ECSIT homolog (Drosophila)	Nucleus	transcription regulator
10085	EDIL3	EGF-like repeats and discoidin I-like domains 3	Extracellular Space	other
1909	EDNRA	endothelin receptor type A	Plasma Membrane	transmembrane receptor
1910	EDNRB	endothelin receptor type B	Plasma Membrane	G-protein coupled receptor
1917	EEF1A2	eukaryotic translation elongation factor 1 alpha 2	Cytoplasm	translation regulator
1936	EEF1D	eukaryotic translation elongation factor 1 delta (guanine nucleotide exchange protein)	Cytoplasm	translation regulator
1937	EEF1G	eukaryotic translation elongation factor 1 gamma	Cytoplasm	translation regulator
60678	EEFSEC	eukaryotic elongation factor, selenocysteine-tRNA-specific	Cytoplasm	translation regulator
80820	EEPD1	endonuclease/exonuclease/phosphatase family domain containing 1	Unknown	other
79645	EFCAB1	EF-hand calcium binding domain 1	Unknown	other
286097	EFHA2	EF-hand domain family, member A2	Unknown	other
114327	EFHC1	EF-hand domain (C-terminal) containing 1	Cytoplasm	other
79180	EFHD2	EF-hand domain family, member D2	Unknown	other
1948	EFNB2	ephrin-B2	Plasma Membrane	other
1949	EFNB3	ephrin-B3	Plasma Membrane	kinase
23167	EFR3A	EFR3 homolog A (S. cerevisiae)	Plasma Membrane	other
79631	EFTUD1	elongation factor Tu GTP binding domain containing 1	Cytoplasm	translation regulator
51162	EGFL7	EGF-like-domain, multiple 7	Extracellular Space	other
1956	EGFR	epidermal growth factor receptor (erythroblastic leukemia viral (v-erb-b) oncogene homolog, avian)	Plasma Membrane	kinase
1960	EGR3	early growth response 3	Nucleus	transcription regulator
1961	EGR4	early growth response 4	Nucleus	transcription regulator
30845	EHD3	EH-domain containing 3	Cytoplasm	other
163126	EID2	EP300 interacting inhibitor of differentiation 2	Nucleus	other
126272	EID2B	EP300 interacting inhibitor of differentiation 2B	Unknown	other
493861	EID3	EP300 interacting inhibitor of differentiation 3	Cytoplasm	other
192669	EIF2C3	eukaryotic translation initiation factor 2C, 3	Cytoplasm	translation regulator
8662	EIF3B	eukaryotic translation initiation factor 3, subunit B	Cytoplasm	translation regulator
8663	EIF3C	eukaryotic translation initiation factor 3, subunit C	Cytoplasm	translation regulator
8664	EIF3D	eukaryotic translation initiation factor 3, subunit D	Cytoplasm	translation regulator
3646	EIF3E	eukaryotic translation initiation factor 3, subunit E	Cytoplasm	translation regulator
51386	EIF3EIP	eukaryotic translation initiation factor 3, subunit E interacting protein	Cytoplasm	other
8665	EIF3F	eukaryotic translation initiation factor 3, subunit F	Cytoplasm	translation regulator
8666	EIF3G	eukaryotic translation initiation factor 3, subunit G	Cytoplasm	translation regulator
8667	EIF3H	eukaryotic translation initiation factor 3, subunit H	Cytoplasm	translation regulator
1973	EIF4A1	eukaryotic translation initiation factor 4A, isoform 1	Cytoplasm	translation regulator
9775	EIF4A3 (includes EG:9775)	eukaryotic translation initiation factor 4A, isoform 3	Nucleus	enzyme
1975	EIF4B	eukaryotic translation initiation factor 4B	Cytoplasm	translation regulator
9470	EIF4E2	eukaryotic translation initiation factor 4E family member 2	Cytoplasm	translation regulator
317649	EIF4E3	eukaryotic translation initiation factor 4E family member 3	Cytoplasm	translation regulator
1978	EIF4EBP1	eukaryotic translation initiation factor 4E binding protein 1	Cytoplasm	translation regulator
1979	EIF4EBP2	eukaryotic translation initiation factor 4E binding protein 2	Cytoplasm	other
56648	EIF5A2	eukaryotic translation initiation factor 5A2	Cytoplasm	translation regulator
9669	EIF5B	eukaryotic translation initiation factor 5B	Cytoplasm	translation regulator
3692	EIF6	eukaryotic translation initiation factor 6	Cytoplasm	translation regulator
60528	ELAC2	elaC homolog 2 (E. coli)	Nucleus	enzyme
1994	ELAVL1	ELAV (embryonic lethal, abnormal vision, Drosophila)-like 1 (Hu antigen R)	Cytoplasm	other
1993	ELAVL2	ELAV (embryonic lethal, abnormal vision, Drosophila)-like 2 (Hu antigen B)	Cytoplasm	other
1995	ELAVL3	ELAV (embryonic lethal, abnormal vision, Drosophila)-like 3 (Hu antigen C)	Nucleus	other
1996	ELAVL4	ELAV (embryonic lethal, abnormal vision, Drosophila)-like 4 (Hu antigen D)	Cytoplasm	other
2002	ELK1	ELK1, member of ETS oncogene family	Nucleus	transcription regulator
22936	ELL2	elongation factor, RNA polymerase II, 2	Nucleus	transcription regulator
55531	ELMOD1	ELMO/CED-12 domain containing 1	Unknown	other
6785	ELOVL4	elongation of very long chain fatty acids (FEN1/Elo2, SUR4/Elo3, yeast)-like 4	Cytoplasm	enzyme
79993	ELOVL7	ELOVL family member 7, elongation of long chain fatty acids (yeast)	Unknown	other
26610	ELP4	elongation protein 4 homolog (S. cerevisiae)	Cytoplasm	other
197342	EME2	essential meiotic endonuclease 1 homolog 2 (S. pombe)	Unknown	other
136227	EMID2	EMI domain containing 2	Extracellular Space	other
24139	EML2	echinoderm microtubule associated protein like 2	Cytoplasm	other
256364	EML3 (includes EG:256364)	echinoderm microtubule associated protein like 3	Unknown	other
400954	EML6	echinoderm microtubule associated protein like 6	Unknown	other
55740	ENAH	enabled homolog (Drosophila)	Cytoplasm	other
8507	ENC1	ectodermal-neural cortex (with BTB-like domain)	Nucleus	peptidase
23052	ENDOD1	endonuclease domain containing 1	Extracellular Space	enzyme
2026	ENO2	enolase 2 (gamma, neuronal)	Cytoplasm	enzyme
55068	ENOX1	ecto-NOX disulfide-thiol exchanger 1	Unknown	other
5168	ENPP2	ectonucleotide pyrophosphatase/phosphodiesterase 2	Plasma Membrane	enzyme
22875	ENPP4	ectonucleotide pyrophosphatase/phosphodiesterase 4 (putative function)	Unknown	enzyme
59084	ENPP5	ectonucleotide pyrophosphatase/phosphodiesterase 5 (putative function)	Extracellular Space	enzyme
133121	ENPP6	ectonucleotide pyrophosphatase/phosphodiesterase 6	Cytoplasm	enzyme
2029	ENSA	endosulfine alpha	Unknown	transporter
956	ENTPD3	ectonucleoside triphosphate diphosphohydrolase 3	Plasma Membrane	enzyme
9583	ENTPD4	ectonucleoside triphosphate diphosphohydrolase 4	Cytoplasm	enzyme
955	ENTPD6	ectonucleoside triphosphate diphosphohydrolase 6 (putative function)	Cytoplasm	enzyme
347918	EP400NL	EP400 N-terminal like	Unknown	other
2036	EPB41L1	erythrocyte membrane protein band 4.1-like 1	Plasma Membrane	other
23136	EPB41L3	erythrocyte membrane protein band 4.1-like 3	Plasma Membrane	other
54566	EPB41L4B	erythrocyte membrane protein band 4.1 like 4B	Unknown	transporter
57669	EPB41L5	erythrocyte membrane protein band 4.1 like 5	Unknown	other
2039	EPB49	erythrocyte membrane protein band 4.9 (dematin)	Plasma Membrane	other
80314	EPC1	enhancer of polycomb homolog 1 (Drosophila)	Nucleus	transcription regulator
54749	EPDR1	ependymin related protein 1 (zebrafish)	Nucleus	other
2043	EPHA4	EPH receptor A4	Plasma Membrane	kinase
2044	EPHA5	EPH receptor A5	Plasma Membrane	kinase
2045	EPHA7	EPH receptor A7	Plasma Membrane	kinase
2047	EPHB1	EPH receptor B1	Plasma Membrane	kinase
2051	EPHB6	EPH receptor B6	Plasma Membrane	kinase
2060	EPS15	epidermal growth factor receptor pathway substrate 15	Plasma Membrane	other
26059	ERC2	ELKS/RAB6-interacting/CAST family member 2	Cytoplasm	other
54821	ERCC6L	excision repair cross-complementing rodent repair deficiency, complementation group 6-like	Nucleus	other
51614	ERGIC3	ERGIC and golgi 3	Unknown	other
157697	ERICH1	glutamate-rich 1	Unknown	other
11160	ERLIN2	ER lipid raft associated 2	Plasma Membrane	other
57471	ERMN	ermin, ERM-like protein	Extracellular Space	other
54206	ERRFI1	ERBB receptor feedback inhibitor 1	Cytoplasm	other
51575	ESF1	ESF1, nucleolar pre-rRNA processing protein, homolog (S. cerevisiae)	Nucleus	other
54465	ETAA1	Ewing tumor-associated antigen 1	Unknown	other
2113	ETS1	v-ets erythroblastosis virus E26 oncogene homolog 1 (avian)	Nucleus	transcription regulator
2114	ETS2	v-ets erythroblastosis virus E26 oncogene homolog 2 (avian)	Nucleus	transcription regulator
2115	ETV1	ets variant 1	Nucleus	transcription regulator
2123	EVI2A	ecotropic viral integration site 2A	Plasma Membrane	transmembrane receptor
51466	EVL	Enah/Vasp-like	Cytoplasm	other
54536	EXOC6	exocyst complex component 6	Unknown	transporter
23233	EXOC6B (includes EG:23233)	exocyst complex component 6B	Unknown	other
149371	EXOC8	exocyst complex component 8	Plasma Membrane	other
54512	EXOSC4	exosome component 4	Nucleus	enzyme
118460	EXOSC6	exosome component 6	Nucleus	other
11340	EXOSC8	exosome component 8	Nucleus	enzyme
2134	EXTL1	exostoses (multiple)-like 1	Cytoplasm	enzyme
2138	EYA1	eyes absent homolog 1 (Drosophila)	Nucleus	phosphatase
2145	EZH1	enhancer of zeste homolog 1 (Drosophila)	Nucleus	other
2146	EZH2	enhancer of zeste homolog 2 (Drosophila)	Nucleus	transcription regulator
2149	F2R	coagulation factor II (thrombin) receptor	Plasma Membrane	G-protein coupled receptor
2153	F5	coagulation factor V (proaccelerin, labile factor)	Plasma Membrane	other
474383	F8A2	coagulation factor VIII-associated (intronic transcript) 2	Unknown	other
79152	FA2H	fatty acid 2-hydroxylase	Unknown	enzyme
2166	FAAH	fatty acid amide hydrolase	Plasma Membrane	enzyme
2170	FABP3	fatty acid binding protein 3, muscle and heart (mammary-derived growth inhibitor)	Cytoplasm	transporter
2171	FABP5	fatty acid binding protein 5 (psoriasis-associated)	Cytoplasm	transporter
2172	FABP6	fatty acid binding protein 6, ileal	Cytoplasm	transporter
8772	FADD	Fas (TNFRSF6)-associated via death domain	Cytoplasm	other
9415	FADS2	fatty acid desaturase 2	Plasma Membrane	enzyme
23017	FAIM2	Fas apoptotic inhibitory molecule 2	Plasma Membrane	other
124402	FAM100A	family with sequence similarity 100, member A	Unknown	other
283991	FAM100B	family with sequence similarity 100, member B	Unknown	other
399665	FAM102A	family with sequence similarity 102, member A	Unknown	other
284611	FAM102B	family with sequence similarity 102, member B	Unknown	other
51104	FAM108B1	family with sequence similarity 108, member B1	Unknown	peptidase
144717	FAM109A	family with sequence similarity 109, member A	Unknown	other
90362	FAM110B	family with sequence similarity 110, member B	Unknown	other
642273	FAM110C	family with sequence similarity 110, member C	Unknown	other
63901	FAM111A	family with sequence similarity 111, member A	Unknown	other
10827	FAM114A2	family with sequence similarity 114, member A2	Unknown	other
25895	FAM119B	family with sequence similarity 119, member B	Unknown	other
84498	FAM120B	family with sequence similarity 120B	Unknown	other
54954	FAM120C	family with sequence similarity 120C	Unknown	other
159090	FAM122B	family with sequence similarity 122B	Unknown	other
220108	FAM124A	family with sequence similarity 124A	Unknown	other
93343	FAM125A	family with sequence similarity 125, member A	Unknown	other
8933	FAM127A	family with sequence similarity 127, member A	Plasma Membrane	other
64855	FAM129B	family with sequence similarity 129, member B	Unknown	other
199786	FAM129C	family with sequence similarity 129, member C	Unknown	other
81566	FAM130A1	family with sequence similarity 130, member A1	Nucleus	other
131408	FAM131A (includes EG:131408)	family with sequence similarity 131, member A	Unknown	transporter
9715	FAM131B	family with sequence similarity 131, member B	Unknown	other
151176	FAM132B	family with sequence similarity 132, member B	Unknown	other
257415	FAM133B	family with sequence similarity 133, member B	Unknown	other
54463	FAM134B	family with sequence similarity 134, member B	Unknown	other
51306	FAM13B1	family with sequence similarity 13, member B1	Unknown	other
51029	FAM152A	family with sequence similarity 152, member A	Unknown	other
202134	FAM153B	family with sequence similarity 153, member B	Unknown	other
221303	FAM162B	family with sequence similarity 162, member B	Unknown	other
54065	FAM165B	family with sequence similarity 165, member B	Plasma Membrane	other
26049	FAM169A	family with sequence similarity 169, member A	Unknown	other
345757	FAM174A	family with sequence similarity 174, member A	Extracellular Space	other
400451	FAM174B (includes EG:400451)	family with sequence similarity 174, member B	Unknown	other
84142	FAM175A	family with sequence similarity 175, member A	Unknown	other
23116	FAM179B	family with sequence similarity 179, member B	Unknown	other
220382	FAM181B	family with sequence similarity 181, member B	Unknown	other
79632	FAM184A	family with sequence similarity 184, member A	Unknown	other
407738	FAM19A1	family with sequence similarity 19 (chemokine (C-C motif)-like), member A1	Extracellular Space	other
338811	FAM19A2	family with sequence similarity 19 (chemokine (C-C motif)-like), member A2	Cytoplasm	other
254228	FAM26E	family with sequence similarity 26, member E	Unknown	other
348235	FAM33A	family with sequence similarity 33, member A	Unknown	other
54537	FAM35A (includes EG:54537)	family with sequence similarity 35, member A	Unknown	other
116228	FAM36A	family with sequence similarity 36, member A	Unknown	other
85369	FAM40A	family with sequence similarity 40, member A	Unknown	other
57464	FAM40B	family with sequence similarity 40, member B	Unknown	other
55603	FAM46A	family with sequence similarity 46, member A	Unknown	other
81553	FAM49A	family with sequence similarity 49, member A	Unknown	other
26240	FAM50B	family with sequence similarity 50, member B	Unknown	other
79850	FAM57A	family with sequence similarity 57, member A	Plasma Membrane	other
150946	FAM59B	family with sequence similarity 59, member B	Unknown	other
339479	FAM5C	family with sequence similarity 5, member C	Cytoplasm	other
58516	FAM60A	family with sequence similarity 60, member A	Extracellular Space	other
83850	FAM62C	family with sequence similarity 62 (C2 domain containing), member C	Unknown	other
54478	FAM64A	family with sequence similarity 64, member A	Unknown	other
9750	FAM65B	family with sequence similarity 65, member B	Unknown	other
112703	FAM71E1	family with sequence similarity 71, member E1	Unknown	other
374986	FAM73A	family with sequence similarity 73, member A	Unknown	other
145773	FAM81A	family with sequence similarity 81, member A	Unknown	other
286077	FAM83H	family with sequence similarity 83, member H	Unknown	other
157638	FAM84B	family with sequence similarity 84, member B	Plasma Membrane	other
25940	FAM98A	family with sequence similarity 98, member A	Unknown	other
147965	FAM98C	family with sequence similarity 98, member C	Unknown	other
2178	FANCE	Fanconi anemia, complementation group E	Nucleus	other
55711	FAR2	fatty acyl CoA reductase 2	Cytoplasm	enzyme
2197	FAU	Finkel-Biskis-Reilly murine sarcoma virus (FBR-MuSV) ubiquitously expressed	Cytoplasm	other
2201	FBN2 (includes EG:2201)	fibrillin 2	Extracellular Space	other
222235	FBXL13 (includes EG:222235)	F-box and leucine-rich repeat protein 13	Unknown	enzyme
79176	FBXL15	F-box and leucine-rich repeat protein 15	Unknown	other
146330	FBXL16	F-box and leucine-rich repeat protein 16	Unknown	other
25827	FBXL2	F-box and leucine-rich repeat protein 2	Cytoplasm	enzyme
26232	FBXO2	F-box protein 2	Cytoplasm	enzyme
84085	FBXO30	F-box protein 30	Unknown	other
79791	FBXO31	F-box protein 31	Unknown	other
254170	FBXO33	F-box protein 33	Unknown	other
55030	FBXO34	F-box protein 34	Unknown	other
150726	FBXO41	F-box protein 41	Unknown	other
93611	FBXO44	F-box protein 44	Unknown	other
26271	FBXO5	F-box protein 5	Nucleus	enzyme
26269	FBXO8	F-box protein 8	Unknown	other
26268	FBXO9	F-box protein 9	Cytoplasm	enzyme
23291	FBXW11	F-box and WD repeat domain containing 11	Cytoplasm	enzyme
55294	FBXW7	F-box and WD repeat domain containing 7	Nucleus	transcription regulator
26259	FBXW8	F-box and WD repeat domain containing 8	Unknown	other
2217	FCGRT	Fc fragment of IgG, receptor, transporter, alpha	Plasma Membrane	transmembrane receptor
23149	FCHO1	FCH domain only 1	Unknown	other
112812	FDX1L	ferredoxin 1-like	Unknown	transporter
91893	FDXACB1	ferredoxin-fold anticodon binding domain containing 1	Unknown	other
2232	FDXR	ferredoxin reductase	Cytoplasm	enzyme
2235	FECH	ferrochelatase (protoporphyria)	Cytoplasm	enzyme
10116	FEM1B	fem-1 homolog b (C. elegans)	Nucleus	transcription regulator
55612	FERMT1	fermitin family homolog 1 (Drosophila)	Plasma Membrane	other
55079	FEZF2	FEZ family zinc finger 2	Unknown	other
2256	FGF11	fibroblast growth factor 11	Extracellular Space	growth factor
2258	FGF13	fibroblast growth factor 13	Extracellular Space	growth factor
143282	FGFBP3	fibroblast growth factor binding protein 3	Unknown	other
26127	FGFR1OP2	FGFR1 oncogene partner 2	Cytoplasm	other
2263	FGFR2	fibroblast growth factor receptor 2	Plasma Membrane	kinase
85462	FHDC1	FH2 domain containing 1	Unknown	other
2273	FHL1	four and a half LIM domains 1	Cytoplasm	other
2274	FHL2	four and a half LIM domains 2	Nucleus	other
387758	FIBIN	fin bud initiation factor homolog (zebrafish)	Unknown	other
9896	FIG4	FIG4 homolog (S. cerevisiae)	Cytoplasm	other
55137	FIGN	fidgetin	Nucleus	other
81608	FIP1L1	FIP1 like 1 (S. cerevisiae)	Nucleus	other
24147	FJX1	four jointed box 1 (Drosophila)	Extracellular Space	other
60681	FKBP10	FK506 binding protein 10, 65 kDa	Cytoplasm	enzyme
55033	FKBP14	FK506 binding protein 14, 22 kDa	Cytoplasm	enzyme
2280	FKBP1A	FK506 binding protein 1A, 12kDa	Cytoplasm	enzyme
2281	FKBP1B	FK506 binding protein 1B, 12.6 kDa	Cytoplasm	enzyme
2287	FKBP3	FK506 binding protein 3, 25kDa	Nucleus	enzyme
51661	FKBP7	FK506 binding protein 7	Cytoplasm	enzyme
79147	FKRP	fukutin related protein	Cytoplasm	other
83955	FKSG17	nascent-polypeptide-associated complex alpha polypeptide pseudogene 1	Unknown	other
55073	FLJ10120	leucine rich repeat containing 37, member A4 (pseudogene)	Unknown	other
55701	FLJ10357	hypothetical protein FLJ10357	Unknown	other
55313	FLJ11151	hypothetical protein FLJ11151	Unknown	enzyme
79719	FLJ11506	alpha- and gamma-adaptin-binding protein p34	Cytoplasm	other
441027	FLJ12993	hypothetical LOC441027	Unknown	other
246318	FLJ13773	FLJ13773	Unknown	other
54468	FLJ20323	hypothetical protein FLJ20323	Unknown	other
79938	FLJ23556	hypothetical protein FLJ23556	Unknown	other
79640	FLJ23584	hypothetical FLJ23584	Unknown	other
440982	FLJ30375	hypothetical gene supported by AK054937	Unknown	other
150519	FLJ30428	hypothetical LOC150519	Unknown	other
150622	FLJ30594	hypothetical locus FLJ30594	Unknown	other
158696	FLJ30672	hypothetical protein FLJ30672	Unknown	other
143872	FLJ32810	hypothetical protein FLJ32810	Unknown	other
285780	FLJ33708	hypothetical protein FLJ33708	Unknown	other
285987	FLJ34048	hypothetical transcript	Unknown	other
400579	FLJ35934	FLJ35934 protein	Unknown	other
349152	FLJ36166	dpy-19-like 2 pseudogene 2 (C. elegans)	Unknown	other
283848	FLJ37464	hypothetical protein FLJ37464	Extracellular Space	enzyme
401264	FLJ37798	hypothetical gene supported by AK095117	Unknown	other
151009	FLJ38359	hypothetical protein FLJ38359	Unknown	other
401261	FLJ38717	FLJ38717 protein	Unknown	other
400073	FLJ40142	FLJ40142 protein	Unknown	other
440200	FLJ41170	hypothetical LOC440200	Unknown	other
440556	FLJ42875	hypothetical LOC440556	Unknown	other
400077	FLJ42957	FLJ42957 protein	Unknown	other
378805	FLJ43663	hypothetical LOC378805	Unknown	other
2316	FLNA	filamin A, alpha (actin binding protein 280)	Cytoplasm	other
23768	FLRT2	fibronectin leucine rich transmembrane protein 2	Plasma Membrane	other
154791	FMC1	formation of mitochondrial complexes 1 homolog (S. cerevisiae)	Unknown	other
752	FMNL1	formin-like 1	Cytoplasm	other
23048	FNBP1	formin binding protein 1	Nucleus	enzyme
64778	FNDC3B	fibronectin type III domain containing 3B	Unknown	other
57600	FNIP2 (includes EG:57600)	folliculin interacting protein 2	Unknown	other
2346	FOLH1	folate hydrolase (prostate-specific membrane antigen) 1	Plasma Membrane	peptidase
2355	FOSL2	FOS-like antigen 2	Nucleus	transcription regulator
2297	FOXD1	forkhead box D1	Nucleus	transcription regulator
22887	FOXJ3	forkhead box J3	Nucleus	transcription regulator
94234	FOXQ1	forkhead box Q1	Nucleus	transcription regulator
80144	FRAS1	Fraser syndrome 1	Extracellular Space	other
23413	FREQ	frequenin homolog (Drosophila)	Cytoplasm	other
23150	FRMD4B	FERM domain containing 4B	Cytoplasm	other
122786	FRMD6	FERM domain containing 6	Unknown	other
143162	FRMPD2	FERM and PDZ domain containing 2	Unknown	other
9758	FRMPD4	FERM and PDZ domain containing 4	Unknown	other
2487	FRZB	frizzled-related protein	Extracellular Space	other
83856	FSD1L	fibronectin type III and SPRY domain containing 1-like	Unknown	other
79068	FTO	fat mass and obesity associated	Nucleus	other
117246	FTSJ3	FtsJ homolog 3 (E. coli)	Nucleus	enzyme
139341	FUNDC1	FUN14 domain containing 1	Unknown	other
65991	FUNDC2 (includes EG:65991)	FUN14 domain containing 2	Unknown	other
2521	FUS	fusion (involved in t(12;16) in malignant liposarcoma)	Nucleus	transcription regulator
2530	FUT8	fucosyltransferase 8 (alpha (1,6) fucosyltransferase)	Cytoplasm	enzyme
5348	FXYD1	FXYD domain containing ion transport regulator 1	Plasma Membrane	ion channel
53822	FXYD7	FXYD domain containing ion transport regulator 7	Cytoplasm	ion channel
2534	FYN	FYN oncogene related to SRC, FGR, YES	Plasma Membrane	kinase
8324	FZD7	frizzled homolog 7 (Drosophila)	Plasma Membrane	G-protein coupled receptor
10146	G3BP1	GTPase activating protein (SH3 domain) binding protein 1	Nucleus	enzyme
9908	G3BP2	GTPase activating protein (SH3 domain) binding protein 2	Nucleus	enzyme
92579	G6PC3	glucose 6 phosphatase, catalytic, 3	Unknown	phosphatase
23710	GABARAPL1	GABA(A) receptor-associated protein like 1	Cytoplasm	other
2551	GABPA	GA binding protein transcription factor, alpha subunit 60kDa	Nucleus	transcription regulator
2553	GABPB1 (includes EG:2553)	GA binding protein transcription factor, beta subunit 1	Nucleus	transcription regulator
2554	GABRA1	gamma-aminobutyric acid (GABA) A receptor, alpha 1	Plasma Membrane	ion channel
2555	GABRA2	gamma-aminobutyric acid (GABA) A receptor, alpha 2	Plasma Membrane	ion channel
2557	GABRA4	gamma-aminobutyric acid (GABA) A receptor, alpha 4	Plasma Membrane	ion channel
2558	GABRA5	gamma-aminobutyric acid (GABA) A receptor, alpha 5	Plasma Membrane	ion channel
2560	GABRB1	gamma-aminobutyric acid (GABA) A receptor, beta 1	Plasma Membrane	ion channel
2561	GABRB2	gamma-aminobutyric acid (GABA) A receptor, beta 2	Plasma Membrane	ion channel
2565	GABRG1	gamma-aminobutyric acid (GABA) A receptor, gamma 1	Plasma Membrane	ion channel
2566	GABRG2	gamma-aminobutyric acid (GABA) A receptor, gamma 2	Plasma Membrane	ion channel
2572	GAD2	glutamate decarboxylase 2 (pancreatic islets and brain, 65kDa)	Cytoplasm	enzyme
10912	GADD45G	growth arrest and DNA-damage-inducible, gamma	Nucleus	other
2589	GALNT1	UDP-N-acetyl-alpha-D-galactosamine:polypeptide N-acetylgalactosaminyltransferase 1 (GalNAc-T1)	Cytoplasm	enzyme
79695	GALNT12	UDP-N-acetyl-alpha-D-galactosamine:polypeptide N-acetylgalactosaminyltransferase 12 (GalNAc-T12)	Cytoplasm	enzyme
79623	GALNT14	UDP-N-acetyl-alpha-D-galactosamine:polypeptide N-acetylgalactosaminyltransferase 14 (GalNAc-T14)	Cytoplasm	enzyme
11226	GALNT6	UDP-N-acetyl-alpha-D-galactosamine:polypeptide N-acetylgalactosaminyltransferase 6 (GalNAc-T6)	Cytoplasm	enzyme
374378	GALNTL4	UDP-N-acetyl-alpha-D-galactosamine:polypeptide N-acetylgalactosaminyltransferase-like 4	Cytoplasm	enzyme
168391	GALNTL5	UDP-N-acetyl-alpha-D-galactosamine:polypeptide N-acetylgalactosaminyltransferase-like 5	Cytoplasm	enzyme
23193	GANAB	glucosidase, alpha; neutral AB	Cytoplasm	enzyme
54433	GAR1	GAR1 ribonucleoprotein homolog (yeast)	Nucleus	ion channel
84253	GARNL3	GTPase activating Rap/RanGAP domain-like 3	Unknown	other
23108	GARNL4	GTPase activating Rap/RanGAP domain-like 4	Unknown	other
2618	GART	phosphoribosylglycinamide formyltransferase, phosphoribosylglycinamide synthetase, phosphoribosylaminoimidazole synthetase	Cytoplasm	enzyme
2619	GAS1	growth arrest-specific 1	Plasma Membrane	other
60674	GAS5	growth arrest-specific 5 (non-protein coding)	Unknown	other
8522	GAS7	growth arrest-specific 7	Cytoplasm	transcription regulator
57798	GATAD1	GATA zinc finger domain containing 1	Unknown	other
54815	GATAD2A	GATA zinc finger domain containing 2A	Nucleus	transcription regulator
2633	GBP1 (includes EG:2633)	guanylate binding protein 1, interferon-inducible, 67kDa	Cytoplasm	enzyme
2634	GBP2	guanylate binding protein 2, interferon-inducible	Cytoplasm	enzyme
2637	GBX2	gastrulation brain homeobox 2	Nucleus	transcription regulator
25801	GCA	grancalcin, EF-hand calcium binding protein	Cytoplasm	other
79571	GCC1	GRIP and coiled-coil domain containing 1	Cytoplasm	other
9648	GCC2	GRIP and coiled-coil domain containing 2	Cytoplasm	other
2639	GCDH	glutaryl-Coenzyme A dehydrogenase	Cytoplasm	enzyme
2643	GCH1	GTP cyclohydrolase 1	Cytoplasm	enzyme
2644	GCHFR	GTP cyclohydrolase I feedback regulator	Cytoplasm	other
2645	GCK	glucokinase (hexokinase 4)	Cytoplasm	kinase
2650	GCNT1	glucosaminyl (N-acetyl) transferase 1, core 2 (beta-1,6-N-acetylglucosaminyltransferase)	Cytoplasm	enzyme
9615	GDA	guanine deaminase	Cytoplasm	enzyme
54332	GDAP1	ganglioside-induced differentiation-associated protein 1	Cytoplasm	other
51573	GDE1	glycerophosphodiester phosphodiesterase 1	Plasma Membrane	enzyme
10220	GDF11	growth differentiation factor 11	Extracellular Space	growth factor
115557	GEFT	RhoA/RAC/CDC42 exchange factor	Unknown	other
84340	GFM2	G elongation factor, mitochondrial 2	Cytoplasm	translation regulator
54438	GFOD1	glucose-fructose oxidoreductase domain containing 1	Unknown	enzyme
79893	GGNBP2	gametogenetin binding protein 2	Unknown	other
2686	GGT7	gamma-glutamyltransferase 7	Unknown	enzyme
2681	GGTA1	glycoprotein, alpha-galactosyltransferase 1	Cytoplasm	enzyme
27069	GHITM	growth hormone inducible transmembrane protein	Cytoplasm	other
64785	GINS3	GINS complex subunit 3 (Psf3 homolog)	Unknown	other
10804	GJB6	gap junction protein, beta 6, 30kDa	Plasma Membrane	transporter
113263	GLCCI1	glucocorticoid induced transcript 1	Unknown	other
26035	GLCE	glucuronic acid epimerase	Cytoplasm	enzyme
2731	GLDC	glycine dehydrogenase (decarboxylating)	Cytoplasm	enzyme
342035	GLDN	gliomedin	Cytoplasm	other
2733	GLE1	GLE1 RNA export mediator homolog (yeast)	Nucleus	other
152007	GLIPR2	GLI pathogenesis-related 2	Cytoplasm	other
84662	GLIS2	GLIS family zinc finger 2	Nucleus	transcription regulator
169792	GLIS3	GLIS family zinc finger 3	Nucleus	transcription regulator
11146	GLMN	glomulin, FKBP associated protein	Cytoplasm	other
2742	GLRA2	glycine receptor, alpha 2	Plasma Membrane	ion channel
51022	GLRX2	glutaredoxin 2	Cytoplasm	enzyme
2744	GLS	glutaminase	Cytoplasm	enzyme
27165	GLS2	glutaminase 2 (liver, mitochondrial)	Cytoplasm	enzyme
144423	GLT1D1	glycosyltransferase 1 domain containing 1	Extracellular Space	enzyme
29997	GLTSCR2	glioma tumor suppressor candidate region gene 2	Cytoplasm	other
51053	GMNN	geminin, DNA replication inhibitor	Nucleus	other
2768	GNA12	guanine nucleotide binding protein (G protein) alpha 12	Plasma Membrane	enzyme
10672	GNA13	guanine nucleotide binding protein (G protein), alpha 13	Plasma Membrane	enzyme
2770	GNAI1	guanine nucleotide binding protein (G protein), alpha inhibiting activity polypeptide 1	Plasma Membrane	enzyme
2773	GNAI3	guanine nucleotide binding protein (G protein), alpha inhibiting activity polypeptide 3	Cytoplasm	enzyme
2775	GNAO1	guanine nucleotide binding protein (G protein), alpha activating activity polypeptide O	Plasma Membrane	enzyme
2776	GNAQ	guanine nucleotide binding protein (G protein), q polypeptide	Plasma Membrane	enzyme
2781	GNAZ	guanine nucleotide binding protein (G protein), alpha z polypeptide	Plasma Membrane	enzyme
10399	GNB2L1	guanine nucleotide binding protein (G protein), beta polypeptide 2-like 1	Cytoplasm	enzyme
10681	GNB5	guanine nucleotide binding protein (G protein), beta 5	Plasma Membrane	enzyme
2785	GNG3	guanine nucleotide binding protein (G protein), gamma 3	Plasma Membrane	enzyme
54552	GNL3L (includes EG:54552)	guanine nucleotide binding protein-like 3 (nucleolar)-like	Unknown	other
79158	GNPTAB	N-acetylglucosamine-1-phosphate transferase, alpha and beta subunits	Unknown	enzyme
114814	GNRHR2	gonadotropin-releasing hormone (type 2) receptor 2	Plasma Membrane	G-protein coupled receptor
2801	GOLGA2	golgi autoantigen, golgin subfamily a, 2	Cytoplasm	other
401647	GOLGA7B	golgi autoantigen, golgin subfamily a, 7B	Unknown	other
27333	GOLIM4	golgi integral membrane protein 4	Cytoplasm	other
51280	GOLM1	golgi membrane protein 1	Unknown	other
2805	GOT1	glutamic-oxaloacetic transaminase 1, soluble (aspartate aminotransferase 1)	Cytoplasm	enzyme
2806	GOT2	glutamic-oxaloacetic transaminase 2, mitochondrial (aspartate aminotransferase 2)	Cytoplasm	enzyme
54865	GPATCH4	G patch domain containing 4	Unknown	other
221914	GPC2	glypican 2	Plasma Membrane	other
2262	GPC5	glypican 5	Plasma Membrane	other
2819	GPD1	glycerol-3-phosphate dehydrogenase 1 (soluble)	Cytoplasm	enzyme
23171	GPD1L	glycerol-3-phosphate dehydrogenase 1-like	Unknown	enzyme
166647	GPR125	G protein-coupled receptor 125	Plasma Membrane	G-protein coupled receptor
7107	GPR137B	G protein-coupled receptor 137B	Plasma Membrane	other
283554	GPR137C (includes EG:283554)	G protein-coupled receptor 137C	Unknown	other
151556	GPR155	G protein-coupled receptor 155	Plasma Membrane	G-protein coupled receptor
23432	GPR161	G protein-coupled receptor 161	Plasma Membrane	G-protein coupled receptor
54328	GPR173	G protein-coupled receptor 173	Plasma Membrane	G-protein coupled receptor
2845	GPR22	G protein-coupled receptor 22	Plasma Membrane	G-protein coupled receptor
2861	GPR37	G protein-coupled receptor 37 (endothelin receptor type B-like)	Plasma Membrane	G-protein coupled receptor
9289	GPR56	G protein-coupled receptor 56	Plasma Membrane	G-protein coupled receptor
118442	GPR62	G protein-coupled receptor 62	Plasma Membrane	G-protein coupled receptor
8111	GPR68	G protein-coupled receptor 68	Plasma Membrane	G-protein coupled receptor
10936	GPR75	G protein-coupled receptor 75	Plasma Membrane	G-protein coupled receptor
10888	GPR83	G protein-coupled receptor 83	Plasma Membrane	G-protein coupled receptor
54112	GPR88	G protein-coupled receptor 88	Plasma Membrane	G-protein coupled receptor
9737	GPRASP1	G protein-coupled receptor associated sorting protein 1	Cytoplasm	transporter
114928	GPRASP2	G protein-coupled receptor associated sorting protein 2	Cytoplasm	other
2878	GPX3	glutathione peroxidase 3 (plasma)	Extracellular Space	enzyme
2882	GPX7	glutathione peroxidase 7	Cytoplasm	enzyme
160622	GRASP	GRP1 (general receptor for phosphoinositides 1)-associated scaffold protein	Plasma Membrane	other
26585	GREM1	gremlin 1, cysteine knot superfamily, homolog (Xenopus laevis)	Extracellular Space	other
64388	GREM2	gremlin 2, cysteine knot superfamily, homolog (Xenopus laevis)	Extracellular Space	other
2900	GRIK4	glutamate receptor, ionotropic, kainate 4	Plasma Membrane	ion channel
2902	GRIN1	glutamate receptor, ionotropic, N-methyl D-aspartate 1	Plasma Membrane	ion channel
2903	GRIN2A	glutamate receptor, ionotropic, N-methyl D-aspartate 2A	Plasma Membrane	ion channel
116443	GRIN3A	glutamate receptor, ionotropic, N-methyl-D-aspartate 3A	Plasma Membrane	ion channel
56850	GRIPAP1	GRIP1 associated protein 1	Plasma Membrane	other
2869	GRK5	G protein-coupled receptor kinase 5	Plasma Membrane	kinase
2911	GRM1	glutamate receptor, metabotropic 1	Plasma Membrane	G-protein coupled receptor
2912	GRM2	glutamate receptor, metabotropic 2	Plasma Membrane	G-protein coupled receptor
2913	GRM3	glutamate receptor, metabotropic 3	Plasma Membrane	G-protein coupled receptor
2915	GRM5	glutamate receptor, metabotropic 5	Plasma Membrane	G-protein coupled receptor
2917	GRM7	glutamate receptor, metabotropic 7	Plasma Membrane	G-protein coupled receptor
2896	GRN	granulin	Extracellular Space	growth factor
2949	GSTM5	glutathione S-transferase mu 5	Cytoplasm	enzyme
9446	GSTO1	glutathione S-transferase omega 1	Cytoplasm	enzyme
119391	GSTO2	glutathione S-transferase omega 2	Unknown	enzyme
2950	GSTP1	glutathione S-transferase pi 1	Cytoplasm	enzyme
219409	GSX1	GS homeobox 1	Nucleus	transcription regulator
79712	GTDC1	glycosyltransferase-like domain containing 1	Unknown	other
2963	GTF2F2	general transcription factor IIF, polypeptide 2, 30kDa	Nucleus	transcription regulator
2966	GTF2H2	general transcription factor IIH, polypeptide 2, 44kDa	Nucleus	transcription regulator
2967	GTF2H3	general transcription factor IIH, polypeptide 3, 34kDa	Nucleus	transcription regulator
2969	GTF2I	general transcription factor II, i	Nucleus	transcription regulator
112495	GTF3C6	general transcription factor IIIC, polypeptide 6, alpha 35kDa	Unknown	other
85865	GTPBP10	GTP-binding protein 10 (putative)	Unknown	other
8225	GTPBP6	GTP binding protein 6 (putative)	Unknown	other
2983	GUCY1B3	guanylate cyclase 1, soluble, beta 3	Cytoplasm	enzyme
51454	GULP1	GULP, engulfment adaptor PTB domain containing 1	Cytoplasm	other
3005	H1F0	H1 histone family, member 0	Nucleus	other
55506	H2AFY2	H2A histone family, member Y2	Nucleus	other
3020	H3F3A (includes EG:3020)	H3 histone, family 3A	Nucleus	other
22927	HABP4	hyaluronan binding protein 4	Cytoplasm	other
57531	HACE1	HECT domain and ankyrin repeat containing, E3 ubiquitin protein ligase 1	Unknown	enzyme
3030	HADHA	hydroxyacyl-Coenzyme A dehydrogenase/3-ketoacyl-Coenzyme A thiolase/enoyl-Coenzyme A hydratase (trifunctional protein), alpha subunit	Cytoplasm	enzyme
1404	HAPLN1	hyaluronan and proteoglycan link protein 1	Extracellular Space	other
3037	HAS2	hyaluronan synthase 2	Plasma Membrane	enzyme
8520	HAT1	histone acetyltransferase 1	Nucleus	enzyme
10767	HBS1L	HBS1-like (S. cerevisiae)	Cytoplasm	translation regulator
3052	HCCS	holocytochrome c synthase (cytochrome c heme-lyase)	Cytoplasm	enzyme
54985	HCFC1R1	host cell factor C1 regulator 1 (XPO1 dependent)	Nucleus	other
441204	HCG 2009921	hypothetical locus LOC441204	Unknown	other
441869	HCG 20426	hCG20426	Unknown	other
389435	HCG 21078	hCG21078	Unknown	other
493812	HCG11	HLA complex group 11	Unknown	other
348980	HCN1	hyperpolarization activated cyclic nucleotide-gated potassium channel 1	Plasma Membrane	ion channel
3068	HDGF	hepatoma-derived growth factor (high-mobility group protein 1-like)	Extracellular Space	growth factor
50810	HDGFRP3	hepatoma-derived growth factor, related protein 3	Nucleus	other
55127	HEATR1	HEAT repeat containing 1	Nucleus	other
54919	HEATR2	HEAT repeat containing 2	Unknown	other
63897	HEATR6	HEAT repeat containing 6	Unknown	other
727957	HEATR7A	HEAT repeat containing 7A	Unknown	other
57520	HECW2	HECT, C2 and WW domain containing E3 ubiquitin protein ligase 2	Unknown	enzyme
3070	HELLS	helicase, lymphoid-specific	Nucleus	enzyme
8925	HERC1	hect (homologous to the E6-AP (UBE3A) carboxyl terminus) domain and RCC1 (CHC1)-like domain (RLD) 1	Cytoplasm	other
8924	HERC2	hect domain and RLD 2	Cytoplasm	enzyme
8916	HERC3	hect domain and RLD 3	Cytoplasm	enzyme
64224	HERPUD2	HERPUD family member 2	Unknown	other
55502	HES6	hairy and enhancer of split 6 (Drosophila)	Nucleus	transcription regulator
3073	HEXA	hexosaminidase A (alpha polypeptide)	Cytoplasm	enzyme
124790	HEXIM2	hexamthylene bis-acetamide inducible 2	Nucleus	transcription regulator
23462	HEY1	hairy/enhancer-of-split related with YRPW motif 1	Nucleus	transcription regulator
23493	HEY2	hairy/enhancer-of-split related with YRPW motif 2	Nucleus	transcription regulator
64399	HHIP	hedgehog interacting protein	Plasma Membrane	other
64645	HIAT1 (includes EG:64645)	hippocampus abundant transcript 1	Unknown	transporter
11112	HIBADH	3-hydroxyisobutyrate dehydrogenase	Cytoplasm	enzyme
3091	HIF1A	hypoxia inducible factor 1, alpha subunit (basic helix-loop-helix transcription factor)	Nucleus	transcription regulator
8479	HIRIP3	HIRA interacting protein 3	Nucleus	other
9677	HISPPD2A	histidine acid phosphatase domain containing 2A	Nucleus	phosphatase
8335	HIST1H2AB	histone cluster 1, H2ab	Nucleus	other
8363	HIST1H4J (includes EG:8363)	histone cluster 1, H4j	Unknown	other
3097	HIVEP2	human immunodeficiency virus type I enhancer binding protein 2	Nucleus	transcription regulator
59269	HIVEP3	human immunodeficiency virus type I enhancer binding protein 3	Nucleus	transcription regulator
3098	HK1	hexokinase 1	Cytoplasm	kinase
80201	HKDC1	hexokinase domain containing 1	Unknown	kinase
3106	HLA-B	major histocompatibility complex, class I, B	Plasma Membrane	transmembrane receptor
3137	HLA-J	major histocompatibility complex, class I, J (pseudogene)	Unknown	other
3131	HLF (includes EG:3131)	hepatic leukemia factor	Nucleus	transcription regulator
81502	HM13	histocompatibility (minor) 13	Cytoplasm	peptidase
10362	HMG20B	high-mobility group 20B	Nucleus	transcription regulator
128872	HMG4L	high-mobility group (nonhistone chromosomal) protein 4-like	Unknown	other
3148	HMGB2	high-mobility group box 2	Nucleus	transcription regulator
54511	HMGCLL1	3-hydroxymethyl-3-methylglutaryl-Coenzyme A lyase-like 1	Unknown	enzyme
3163	HMOX2	heme oxygenase (decycling) 2	Cytoplasm	enzyme
3166	HMX1	H6 family homeobox 1	Nucleus	transcription regulator
3174	HNF4G	hepatocyte nuclear factor 4, gamma	Nucleus	transcription regulator
3176	HNMT	histamine N-methyltransferase	Cytoplasm	enzyme
3182	HNRNPAB	heterogeneous nuclear ribonucleoprotein A/B	Nucleus	enzyme
3187	HNRNPH1	heterogeneous nuclear ribonucleoprotein H1 (H)	Nucleus	other
11100	HNRNPUL1	heterogeneous nuclear ribonucleoprotein U-like 1	Nucleus	other
221092	HNRNPUL2	heterogeneous nuclear ribonucleoprotein U-like 2	Nucleus	other
9456	HOMER1	homer homolog 1 (Drosophila)	Plasma Membrane	other
9455	HOMER2	homer homolog 2 (Drosophila)	Plasma Membrane	other
51361	HOOK1	hook homolog 1 (Drosophila)	Cytoplasm	other
3204	HOXA7	homeobox A7	Nucleus	transcription regulator
3227	HOXC11	homeobox C11	Nucleus	transcription regulator
3234	HOXD8	homeobox D8	Nucleus	transcription regulator
3208	HPCA	hippocalcin	Cytoplasm	other
3241	HPCAL1	hippocalcin-like 1	Cytoplasm	other
51440	HPCAL4	hippocalcin like 4	Unknown	other
3249	HPN	hepsin	Plasma Membrane	peptidase
3251	HPRT1	hypoxanthine phosphoribosyltransferase 1	Cytoplasm	enzyme
11234	HPS5 (includes EG:11234)	Hermansky-Pudlak syndrome 5	Cytoplasm	other
100130312	HRNBP3	hexaribonucleotide binding protein 3	Unknown	other
64342	HS1BP3	HCLS1 binding protein 3	Unknown	other
9956	HS3ST2	heparan sulfate (glucosamine) 3-O-sulfotransferase 2	Cytoplasm	enzyme
9951	HS3ST4 (includes EG:9951)	heparan sulfate (glucosamine) 3-O-sulfotransferase 4	Cytoplasm	enzyme
222537	HS3ST5	heparan sulfate (glucosamine) 3-O-sulfotransferase 5	Cytoplasm	enzyme
266722	HS6ST3 (includes EG:266722)	heparan sulfate 6-O-sulfotransferase 3	Unknown	enzyme
150274	HSCB	HscB iron-sulfur cluster co-chaperone homolog (E. coli)	Cytoplasm	other
3290	HSD11B1	hydroxysteroid (11-beta) dehydrogenase 1	Cytoplasm	enzyme
3028	HSD17B10	hydroxysteroid (17-beta) dehydrogenase 10	Cytoplasm	enzyme
3293	HSD17B3	hydroxysteroid (17-beta) dehydrogenase 3	Cytoplasm	enzyme
3297	HSF1	heat shock transcription factor 1	Nucleus	transcription regulator
11077	HSF2BP	heat shock transcription factor 2 binding protein	Cytoplasm	other
259217	HSPA12A	heat shock 70kDa protein 12A	Unknown	other
3306	HSPA2	heat shock 70kDa protein 2	Cytoplasm	other
51668	HSPB11	heat shock protein family B (small), member 11	Unknown	other
8988	HSPB3	heat shock 27kDa protein 3	Unknown	other
29094	HSPC159	galectin-related protein	Unknown	other
10808	HSPH1	heat shock 105kDa/110kDa protein 1	Cytoplasm	other
10553	HTATIP2	HIV-1 Tat interactive protein 2, 30kDa	Nucleus	transcription regulator
3356	HTR2A	5-hydroxytryptamine (serotonin) receptor 2A	Plasma Membrane	G-protein coupled receptor
3358	HTR2C	5-hydroxytryptamine (serotonin) receptor 2C	Plasma Membrane	G-protein coupled receptor
3361	HTR5A	5-hydroxytryptamine (serotonin) receptor 5A	Plasma Membrane	G-protein coupled receptor
3064	HTT	huntingtin	Cytoplasm	transcription regulator
8692	HYAL2	hyaluronoglucosaminidase 2	Cytoplasm	enzyme
219844	HYLS1	hydrolethalus syndrome 1	Unknown	other
10525	HYOU1	hypoxia up-regulated 1	Cytoplasm	other
285148	IAH1	isoamyl acetate-hydrolyzing esterase 1 homolog (S. cerevisiae)	Unknown	other
3382	ICA1	islet cell autoantigen 1, 69kDa	Cytoplasm	other
7087	ICAM5	intercellular adhesion molecule 5, telencephalin	Plasma Membrane	other
348938	ICHTHYIN	ichthyin protein	Unknown	other
3397	ID1	inhibitor of DNA binding 1, dominant negative helix-loop-helix protein	Nucleus	transcription regulator
3399	ID3	inhibitor of DNA binding 3, dominant negative helix-loop-helix protein	Nucleus	transcription regulator
3400	ID4	inhibitor of DNA binding 4, dominant negative helix-loop-helix protein	Nucleus	transcription regulator
3417	IDH1	isocitrate dehydrogenase 1 (NADP+), soluble	Cytoplasm	enzyme
3419	IDH3A	isocitrate dehydrogenase 3 (NAD+) alpha	Cytoplasm	enzyme
3428	IFI16	interferon, gamma-inducible protein 16	Nucleus	transcription regulator
3430	IFI35	interferon-induced protein 35	Nucleus	other
3437	IFIT3	interferon-induced protein with tetratricopeptide repeats 3	Cytoplasm	other
9742	IFT140	intraflagellar transport 140 homolog (Chlamydomonas)	Unknown	other
57560	IFT80	intraflagellar transport 80 homolog (Chlamydomonas)	Unknown	other
3476	IGBP1	immunoglobulin (CD79A) binding protein 1	Cytoplasm	phosphatase
3479	IGF1	insulin-like growth factor 1 (somatomedin C)	Extracellular Space	growth factor
3480	IGF1R	insulin-like growth factor 1 receptor	Plasma Membrane	transmembrane receptor
10643	IGF2BP3	insulin-like growth factor 2 mRNA binding protein 3	Nucleus	other
3490	IGFBP7	insulin-like growth factor binding protein 7	Extracellular Space	transporter
3495	IGHD	immunoglobulin heavy constant delta	Extracellular Space	other
150084	IGSF5	immunoglobulin superfamily, member 5	Plasma Membrane	other
93185	IGSF8	immunoglobulin superfamily, member 8	Plasma Membrane	other
51447	IHPK2	inositol hexakisphosphate kinase 2	Cytoplasm	kinase
3551	IKBKB	inhibitor of kappa light polypeptide gene enhancer in B-cells, kinase beta	Cytoplasm	kinase
3588	IL10RB	interleukin 10 receptor, beta	Plasma Membrane	transmembrane receptor
3595	IL12RB2	interleukin 12 receptor, beta 2	Plasma Membrane	transmembrane receptor
54756	IL17RD	interleukin 17 receptor D	Cytoplasm	other
11141	IL1RAPL1	interleukin 1 receptor accessory protein-like 1	Plasma Membrane	transmembrane receptor
3569	IL6	interleukin 6 (interferon, beta 2)	Extracellular Space	cytokine
3608	ILF2 (includes EG:3608)	interleukin enhancer binding factor 2, 45kDa	Nucleus	transcription regulator
3615	IMPDH2	IMP (inosine monophosphate) dehydrogenase 2	Cytoplasm	enzyme
64423	INF2 (includes EG:64423)	inverted formin, FH2 and WH2 domain containing	Unknown	other
54556	ING3	inhibitor of growth family, member 3	Nucleus	other
3625	INHBB	inhibin, beta B	Extracellular Space	growth factor
283899	INO80E	INO80 complex subunit E	Unknown	other
8821	INPP4B	inositol polyphosphate-4-phosphatase, type II, 105kDa	Unknown	phosphatase
3632	INPP5A	inositol polyphosphate-5-phosphatase, 40kDa	Plasma Membrane	phosphatase
22876	INPP5F	inositol polyphosphate-5-phosphatase F	Unknown	other
27124	INPP5J	inositol polyphosphate-5-phosphatase J	Cytoplasm	phosphatase
3636	INPPL1	inositol polyphosphate phosphatase-like 1	Cytoplasm	phosphatase
57117	INTS12	integrator complex subunit 12	Unknown	other
55656	INTS8	integrator complex subunit 8	Nucleus	other
55756	INTS9	integrator complex subunit 9	Unknown	other
9670	IPO13	importin 13	Nucleus	transporter
10527	IPO7	importin 7	Nucleus	transporter
55705	IPO9	importin 9	Nucleus	transporter
9922	IQSEC1	IQ motif and Sec7 domain 1	Cytoplasm	other
23096	IQSEC2	IQ motif and Sec7 domain 2	Unknown	other
55827	IQWD1	IQ motif and WD repeats 1	Nucleus	other
3654	IRAK1	interleukin-1 receptor-associated kinase 1	Plasma Membrane	kinase
134728	IRAK1BP1	interleukin-1 receptor-associated kinase 1 binding protein 1	Unknown	other
3656	IRAK2	interleukin-1 receptor-associated kinase 2	Plasma Membrane	kinase
359948	IRF2BP2	interferon regulatory factor 2 binding protein 2	Nucleus	transcription regulator
79192	IRX1	iroquois homeobox 1	Nucleus	transcription regulator
153572	IRX2	iroquois homeobox 2	Nucleus	transcription regulator
79191	IRX3	iroquois homeobox 3	Nucleus	transcription regulator
81875	ISG20L2	interferon stimulated exonuclease gene 20kDa-like 2	Nucleus	enzyme
57611	ISLR2	immunoglobulin superfamily containing leucine-rich repeat 2	Unknown	other
57461	ISY1	ISY1 splicing factor homolog (S. cerevisiae)	Nucleus	other
81533	ITFG1	integrin alpha FG-GAP repeat containing 1	Plasma Membrane	other
3680	ITGA9	integrin, alpha 9	Plasma Membrane	other
3685	ITGAV	integrin, alpha V (vitronectin receptor, alpha polypeptide, antigen CD51)	Plasma Membrane	other
3696	ITGB8	integrin, beta 8	Plasma Membrane	other
3704	ITPA	inosine triphosphatase (nucleoside triphosphate pyrophosphatase)	Cytoplasm	enzyme
3706	ITPKA	inositol 1,4,5-trisphosphate 3-kinase A	Cytoplasm	kinase
3708	ITPR1	inositol 1,4,5-triphosphate receptor, type 1	Cytoplasm	ion channel
3709	ITPR2	inositol 1,4,5-triphosphate receptor, type 2	Cytoplasm	ion channel
50618	ITSN2	intersectin 2	Cytoplasm	other
3714	JAG2	jagged 2	Extracellular Space	growth factor
152789	JAKMIP1	janus kinase and microtubule interacting protein 1	Cytoplasm	other
282973	JAKMIP3 (includes EG:282973)	janus kinase and microtubule interacting protein 3	Unknown	other
58494	JAM2	junctional adhesion molecule 2	Plasma Membrane	other
5927	JARID1A (includes EG:5927)	jumonji, AT rich interactive domain 1A	Nucleus	transcription regulator
221895	JAZF1	JAZF zinc finger 1	Nucleus	transcription regulator
55818	JMJD1A	jumonji domain containing 1A	Unknown	other
51780	JMJD1B	jumonji domain containing 1B	Nucleus	other
23081	JMJD2C	jumonji domain containing 2C	Nucleus	other
9929	JOSD1	Josephin domain containing 1	Unknown	other
56704	JPH1	junctophilin 1	Plasma Membrane	other
8629	JRK	jerky homolog (mouse)	Nucleus	other
7965	JTV1	JTV1 gene	Plasma Membrane	other
84962	JUB	jub, ajuba homolog (Xenopus laevis)	Plasma Membrane	other
3730	KAL1	Kallmann syndrome 1 sequence	Extracellular Space	other
8997	KALRN	kalirin, RhoGEF kinase	Cytoplasm	kinase
3735	KARS	lysyl-tRNA synthetase	Cytoplasm	enzyme
11104	KATNA1	katanin p60 (ATPase-containing) subunit A 1	Cytoplasm	enzyme
84056	KATNAL1	katanin p60 subunit A-like 1	Unknown	enzyme
10300	KATNB1	katanin p80 (WD repeat containing) subunit B 1	Cytoplasm	enzyme
84541	KBTBD8	kelch repeat and BTB (POZ) domain containing 8	Unknown	other
3736	KCNA1	potassium voltage-gated channel, shaker-related subfamily, member 1 (episodic ataxia with myokymia)	Plasma Membrane	ion channel
3737	KCNA2	potassium voltage-gated channel, shaker-related subfamily, member 2	Plasma Membrane	ion channel
3738	KCNA3	potassium voltage-gated channel, shaker-related subfamily, member 3	Plasma Membrane	ion channel
3739	KCNA4	potassium voltage-gated channel, shaker-related subfamily, member 4	Plasma Membrane	ion channel
7881	KCNAB1	potassium voltage-gated channel, shaker-related subfamily, beta member 1	Plasma Membrane	ion channel
8514	KCNAB2	potassium voltage-gated channel, shaker-related subfamily, beta member 2	Plasma Membrane	ion channel
3749	KCNC4	potassium voltage-gated channel, Shaw-related subfamily, member 4	Plasma Membrane	ion channel
3751	KCND2	potassium voltage-gated channel, Shal-related subfamily, member 2	Plasma Membrane	ion channel
170850	KCNG3	potassium voltage-gated channel, subfamily G, member 3	Cytoplasm	ion channel
23416	KCNH3	potassium voltage-gated channel, subfamily H (eag-related), member 3	Plasma Membrane	ion channel
80333	KCNIP4	Kv channel interacting protein 4	Plasma Membrane	ion channel
3768	KCNJ12	potassium inwardly-rectifying channel, subfamily J, member 12	Plasma Membrane	ion channel
3773	KCNJ16	potassium inwardly-rectifying channel, subfamily J, member 16	Plasma Membrane	ion channel
3759	KCNJ2	potassium inwardly-rectifying channel, subfamily J, member 2	Plasma Membrane	ion channel
3760	KCNJ3	potassium inwardly-rectifying channel, subfamily J, member 3	Plasma Membrane	ion channel
3761	KCNJ4	potassium inwardly-rectifying channel, subfamily J, member 4	Plasma Membrane	ion channel
3763	KCNJ6	potassium inwardly-rectifying channel, subfamily J, member 6	Plasma Membrane	ion channel
3765	KCNJ9	potassium inwardly-rectifying channel, subfamily J, member 9	Plasma Membrane	ion channel
3775	KCNK1	potassium channel, subfamily K, member 1	Plasma Membrane	ion channel
56660	KCNK12	potassium channel, subfamily K, member 12	Plasma Membrane	ion channel
51305	KCNK9	potassium channel, subfamily K, member 9	Plasma Membrane	ion channel
3778	KCNMA1	potassium large conductance calcium-activated channel, subfamily M, alpha member 1	Plasma Membrane	ion channel
27345	KCNMB4	potassium large conductance calcium-activated channel, subfamily M, beta member 4	Plasma Membrane	ion channel
3782	KCNN3	potassium intermediate/small conductance calcium-activated channel, subfamily N, member 3	Plasma Membrane	ion channel
3785	KCNQ2	potassium voltage-gated channel, KQT-like subfamily, member 2	Plasma Membrane	ion channel
56479	KCNQ5	potassium voltage-gated channel, KQT-like subfamily, member 5	Plasma Membrane	ion channel
57582	KCNT1	potassium channel, subfamily T, member 1	Unknown	ion channel
27012	KCNV1	potassium channel, subfamily V, member 1	Unknown	ion channel
284252	KCTD1	potassium channel tetramerisation domain containing 1	Unknown	other
253980	KCTD13	potassium channel tetramerisation domain containing 13	Cytoplasm	ion channel
79047	KCTD15	potassium channel tetramerisation domain containing 15	Unknown	ion channel
57528	KCTD16 (includes EG:57528)	potassium channel tetramerisation domain containing 16	Unknown	other
23510	KCTD2	potassium channel tetramerisation domain containing 2	Unknown	ion channel
222658	KCTD20	potassium channel tetramerisation domain containing 20	Unknown	ion channel
51133	KCTD3	potassium channel tetramerisation domain containing 3	Unknown	ion channel
386618	KCTD4	potassium channel tetramerisation domain containing 4	Unknown	ion channel
154881	KCTD7	potassium channel tetramerisation domain containing 7	Unknown	ion channel
9817	KEAP1	kelch-like ECH-associated protein 1	Cytoplasm	transcription regulator
8570	KHSRP	KH-type splicing regulatory protein	Nucleus	enzyme
9768	KIAA0101	KIAA0101	Nucleus	other
57291	KIAA0114	KIAA0114	Unknown	other
9778	KIAA0232	KIAA0232	Unknown	other
9728	KIAA0256	KIAA0256 gene product	Unknown	other
283638	KIAA0284	KIAA0284	Unknown	other
9856	KIAA0319	KIAA0319	Unknown	other
9895	KIAA0329	KIAA0329	Unknown	other
23392	KIAA0368	KIAA0368	Cytoplasm	other
9692	KIAA0391	KIAA0391	Unknown	other
9764	KIAA0513	KIAA0513	Unknown	other
9847	KIAA0528	KIAA0528	Cytoplasm	other
23359	KIAA0574	KIAA0574 protein	Unknown	other
23231	KIAA0746	KIAA0746 protein	Unknown	other
9840	KIAA0748	KIAA0748	Unknown	other
23281	KIAA0774	KIAA0774	Unknown	other
22833	KIAA0894	KIAA0894 protein	Unknown	other
23366	KIAA0895	KIAA0895	Unknown	other
23240	KIAA0922	KIAA0922	Unknown	other
23387	KIAA0999	KIAA0999 protein	Unknown	kinase
23349	KIAA1045	KIAA1045	Unknown	other
23285	KIAA1107	KIAA1107	Unknown	other
84162	KIAA1109	KIAA1109	Unknown	other
57214	KIAA1199	KIAA1199	Unknown	other
57482	KIAA1211	KIAA1211 protein	Unknown	other
56243	KIAA1217	KIAA1217	Cytoplasm	other
57495	KIAA1239	KIAA1239	Unknown	other
57221	KIAA1244	KIAA1244	Unknown	other
284058	KIAA1267	KIAA1267	Nucleus	other
57535	KIAA1324	KIAA1324	Unknown	other
222223	KIAA1324L	KIAA1324-like	Unknown	other
56204	KIAA1370	KIAA1370	Unknown	other
25962	KIAA1429	KIAA1429	Nucleus	other
57587	KIAA1430	KIAA1430	Unknown	other
57608	KIAA1462	KIAA1462	Unknown	other
57613	KIAA1467	KIAA1467	Unknown	other
57614	KIAA1468	KIAA1468	Unknown	other
57648	KIAA1522	KIAA1522	Unknown	other
57666	KIAA1545	HBV X-transactivated gene 9 protein	Unknown	other
57698	KIAA1598	KIAA1598	Unknown	other
57714	KIAA1618	KIAA1618	Plasma Membrane	other
85375	KIAA1661	KIAA1661 protein	Unknown	other
54914	KIAA1797	KIAA1797	Unknown	other
84451	KIAA1804	mixed lineage kinase 4	Unknown	kinase
84542	KIAA1841	KIAA1841	Unknown	other
84530	KIAA1853	KIAA1853	Unknown	other
170954	KIAA1949	KIAA1949	Unknown	other
3832	KIF11	kinesin family member 11	Nucleus	other
9928	KIF14	kinesin family member 14	Cytoplasm	other
56992	KIF15	kinesin family member 15	Nucleus	other
55614	KIF16B	kinesin family member 16B	Cytoplasm	other
57576	KIF17	kinesin family member 17	Cytoplasm	transporter
81930	KIF18A	kinesin family member 18A	Cytoplasm	other
146909	KIF18B (includes EG:146909)	kinesin family member 18B	Unknown	other
547	KIF1A	kinesin family member 1A	Cytoplasm	other
23095	KIF1B	kinesin family member 1B	Cytoplasm	transporter
10112	KIF20A	kinesin family member 20A	Cytoplasm	transporter
55605	KIF21A	kinesin family member 21A	Cytoplasm	other
9493	KIF23	kinesin family member 23	Cytoplasm	other
11127	KIF3A	kinesin family member 3A	Cytoplasm	other
9371	KIF3B	kinesin family member 3B	Cytoplasm	transporter
24137	KIF4A	kinesin family member 4A	Nucleus	other
3800	KIF5C	kinesin family member 5C	Cytoplasm	other
22920	KIFAP3	kinesin-associated protein 3	Cytoplasm	other
90990	KIFC2	kinesin family member C2	Cytoplasm	other
55243	KIRREL	kin of IRRE like (Drosophila)	Plasma Membrane	other
84623	KIRREL3	kin of IRRE like 3 (Drosophila)	Extracellular Space	other
84634	KISS1R	KISS1 receptor	Plasma Membrane	G-protein coupled receptor
9365	KL	klotho	Extracellular Space	enzyme
3831	KLC1	kinesin light chain 1	Cytoplasm	other
64837	KLC2	kinesin light chain 2	Cytoplasm	other
11278	KLF12	Kruppel-like factor 12	Nucleus	transcription regulator
28999	KLF15	Kruppel-like factor 15	Nucleus	transcription regulator
83855	KLF16	Kruppel-like factor 16	Nucleus	transcription regulator
11279	KLF8	Kruppel-like factor 8	Nucleus	other
57542	KLHDC5	kelch domain containing 5	Unknown	other
55220	KLHDC8A	kelch domain containing 8A	Unknown	other
126823	KLHDC9	kelch domain containing 9	Unknown	other
59349	KLHL12	kelch-like 12 (Drosophila)	Unknown	other
90293	KLHL13	kelch-like 13 (Drosophila)	Unknown	other
23276	KLHL18	kelch-like 18 (Drosophila)	Unknown	other
11275	KLHL2	kelch-like 2, Mayven (Drosophila)	Cytoplasm	transporter
151230	KLHL23	kelch-like 23 (Drosophila)	Unknown	other
100129082	KLHL25	kelch-like 25 (Drosophila)	Cytoplasm	other
55295	KLHL26	kelch-like 26 (Drosophila)	Unknown	other
114818	KLHL29	kelch-like 29 (Drosophila)	Unknown	other
26249	KLHL3	kelch-like 3 (Drosophila)	Unknown	other
283212	KLHL35	kelch-like 35 (Drosophila)	Unknown	other
51088	KLHL5	kelch-like 5 (Drosophila)	Unknown	other
5653	KLK6	kallikrein-related peptidase 6	Extracellular Space	peptidase
5650	KLK7	kallikrein-related peptidase 7	Extracellular Space	peptidase
129285	KLRAQ1	KLRAQ motif containing 1	Unknown	other
3821	KLRC1	killer cell lectin-like receptor subfamily C, member 1	Plasma Membrane	transmembrane receptor
8302	KLRC4	killer cell lectin-like receptor subfamily C, member 4	Plasma Membrane	other
22914	KLRK1	killer cell lectin-like receptor subfamily K, member 1	Plasma Membrane	transmembrane receptor
85442	KNDC1	kinase non-catalytic C-lobe domain (KIND) containing 1	Plasma Membrane	other
3837	KPNB1	karyopherin (importin) beta 1	Nucleus	transporter
3845	KRAS	v-Ki-ras2 Kirsten rat sarcoma viral oncogene homolog	Cytoplasm	enzyme
889	KRIT1	KRIT1, ankyrin repeat containing	Plasma Membrane	other
11103	KRR1	KRR1, small subunit (SSU) processome component, homolog (yeast)	Nucleus	other
3858	KRT10	keratin 10	Cytoplasm	other
125113	KRT222P	keratin 222 pseudogene	Unknown	other
200185	KRTCAP2	keratinocyte associated protein 2	Extracellular Space	enzyme
339855	KY	kyphoscoliosis peptidase	Unknown	other
26013	L3MBTL	l(3)mbt-like (Drosophila)	Nucleus	other
51110	LACTB2	lactamase, beta 2	Cytoplasm	other
8270	LAGE3	L antigen family, member 3	Unknown	other
3911	LAMA5	laminin, alpha 5	Extracellular Space	other
3913	LAMB2	laminin, beta 2 (laminin S)	Extracellular Space	enzyme
10314	LANCL1	LanC lantibiotic synthetase component C-like 1 (bacterial)	Plasma Membrane	G-protein coupled receptor
9741	LAPTM4A	lysosomal protein transmembrane 4 alpha	Cytoplasm	other
55353	LAPTM4B	lysosomal protein transmembrane 4 beta	Unknown	other
9215	LARGE	like-glycosyltransferase	Cytoplasm	enzyme
23367	LARP1	La ribonucleoprotein domain family, member 1	Unknown	other
55132	LARP2 (includes EG:55132)	La ribonucleoprotein domain family, member 2	Unknown	other
55323	LARP6	La ribonucleoprotein domain family, member 6	Unknown	other
51574	LARP7 (includes EG:51574)	La ribonucleoprotein domain family, member 7	Unknown	other
81887	LAS1L	LAS1-like (S. cerevisiae)	Nucleus	other
9881	LBA1	lupus brain antigen 1	Nucleus	transcription regulator
3930	LBR	lamin B receptor	Nucleus	enzyme
3931	LCAT	lecithin-cholesterol acyltransferase	Extracellular Space	enzyme
51451	LCMT1	leucine carboxyl methyltransferase 1	Unknown	enzyme
9079	LDB2	LIM domain binding 2	Nucleus	transcription regulator
11155	LDB3	LIM domain binding 3	Cytoplasm	transporter
143458	LDLRAD3	low density lipoprotein receptor class A domain containing 3	Unknown	other
23641	LDOC1	leucine zipper, down-regulated in cancer 1	Nucleus	other
3955	LFNG	LFNG O-fucosylpeptide 3-beta-N-acetylglucosaminyltransferase	Cytoplasm	enzyme
3964	LGALS8	lectin, galactoside-binding, soluble, 8	Extracellular Space	other
9211	LGI1	leucine-rich, glioma inactivated 1	Plasma Membrane	other
203190	LGI3	leucine-rich repeat LGI family, member 3	Extracellular Space	other
163175	LGI4	leucine-rich repeat LGI family, member 4	Extracellular Space	other
375612	LHFPL3	lipoma HMGIC fusion partner-like 3	Unknown	other
64077	LHPP	phospholysine phosphohistidine inorganic pyrophosphate phosphatase	Unknown	phosphatase
9355	LHX2	LIM homeobox 2	Nucleus	transcription regulator
26468	LHX6	LIM homeobox 6	Nucleus	transcription regulator
3977	LIFR	leukemia inhibitory factor receptor alpha	Plasma Membrane	transmembrane receptor
3981	LIG4	ligase IV, DNA, ATP-dependent	Nucleus	enzyme
11006	LILRB4 (includes EG:11006)	leukocyte immunoglobulin-like receptor, subfamily B (with TM and ITIM domains), member 4	Plasma Membrane	other
51474	LIMA1	LIM domain and actin binding 1	Cytoplasm	other
8994	LIMD1	LIM domains containing 1	Nucleus	other
3987	LIMS1	LIM and senescent cell antigen-like domains 1	Plasma Membrane	other
64130	LIN7B	lin-7 homolog B (C. elegans)	Cytoplasm	other
286826	LIN9	lin-9 homolog (C. elegans)	Nucleus	other
93082	LINCR	likely ortholog of mouse lung-inducible Neutralized-related C3HC4 RING domain protein	Unknown	other
158038	LINGO2	leucine rich repeat and Ig domain containing 2	Unknown	other
128077	LIX1L	Lix1 homolog (mouse)-like	Unknown	other
85352	LL22NC03-75B3.6	KIAA1644 protein	Unknown	other
81562	LMAN2L	lectin, mannose-binding 2-like	Cytoplasm	other
4001	LMNB1	lamin B1	Nucleus	other
8543	LMO4	LIM domain only 4	Nucleus	transcription regulator
114783	LMTK3	lemur tyrosine kinase 3	Unknown	kinase
84708	LNX1	ligand of numb-protein X 1	Extracellular Space	enzyme
100127971	LOC100127971	hypothetical protein LOC100127971	Unknown	other
100127983	LOC100127983	hypothetical protein LOC100127983	Unknown	other
100128081	LOC100128081	similar to hCG2033532	Unknown	other
100128146	LOC100128146	hypothetical protein LOC100128146	Unknown	other
100128223	LOC100128223	hypothetical protein LOC100128223	Unknown	other
100128259	LOC100128259	hypothetical protein LOC100128259	Unknown	other
100128288	LOC100128288	hypothetical protein LOC100128288	Unknown	other
100128821	LOC100128821	hypothetical protein LOC100128821	Unknown	other
100128844	LOC100128844	hypothetical protein LOC100128844	Unknown	other
100129268	LOC100129268	hypothetical protein LOC100129268	Unknown	other
203080	LOC100129441	chromosome 8 open reading frame 5	Unknown	other
100129592	LOC100129592	hypothetical protein LOC100129592	Unknown	other
100129680	LOC100129680	similar to placenta-specific 2	Unknown	other
100129858	LOC100129858	hypothetical protein LOC100129858	Unknown	other
100129936	LOC100129936	hypothetical LOC100129936	Unknown	other
100129973	LOC100129973	hypothetical protein LOC100129973	Unknown	other
100130155	LOC100130155	hypothetical protein LOC100130155	Unknown	other
100130173	LOC100130173	hypothetical protein LOC100130173	Unknown	other
100130211	LOC100130211	eukaryotic translation elongation factor 1 alpha 1 pseudogene	Unknown	other
100130275	LOC100130275	hypothetical protein LOC100130275	Unknown	other
100130423	LOC100130423	similar to SGT1, suppressor of G2 allele of SKP1 like 1 (S. cerevisiae)	Unknown	other
100130503	LOC100130503	hypothetical protein LOC100130503	Unknown	other
100130506	LOC100130506	hypothetical protein LOC100130506	Unknown	other
100130561	LOC100130561	high-mobility group box 1-like 10	Nucleus	other
100130837	LOC100130837	hypothetical protein LOC100130837	Unknown	other
100131110	LOC100131110	hypothetical protein LOC100131110	Unknown	other
100131170	LOC100131170	hypothetical LOC100131170	Unknown	other
100131178	LOC100131178	hypothetical protein LOC100131178	Unknown	other
100131402	LOC100131402	hypothetical protein LOC100131402	Unknown	other
100131606	LOC100131606	hypothetical protein LOC100131606	Unknown	other
100131713	LOC100131713	similar to ribosomal protein L29	Unknown	other
100131819	LOC100131819	similar to hCG1778814	Unknown	other
100131844	LOC100131844	similar to anaphase promoting complex subunit 11	Unknown	other
100131851	LOC100131851	hypothetical protein LOC100131851	Unknown	other
100132181	LOC100132181	hypothetical protein LOC100132181	Unknown	other
100132279	LOC100132279	hypothetical protein LOC100132279	Unknown	other
100132409	LOC100132409	similar to PRO1082	Unknown	other
100132625	LOC100132625	hypothetical protein LOC100132625	Unknown	other
100132760	LOC100132760	hypothetical protein LOC100132760	Unknown	other
100132832	LOC100132832	similar to postmeiotic segregation increased 2-like 5	Unknown	other
100132891	LOC100132891	hypothetical protein LOC100132891	Unknown	other
100133109	LOC100133109	similar to histone	Unknown	other
100133163	LOC100133163	similar to breakpoint cluster region	Unknown	other
100133409	LOC100133409	similar to actin-related protein 3-beta	Unknown	other
100133503	LOC100133503	similar to LRRC37A3 protein	Unknown	other
100133609	LOC100133609	similar to membrane-associated ring finger (C3HC4) 3	Unknown	other
100133623	LOC100133623	similar to Creatine kinase, ubiquitous mitochondrial precursor (U-MtCK) (Mia-CK) (Acidic-type mitochondrial creatine kinase)	Unknown	other
100133843	LOC100133843	similar to Fibulin 1	Unknown	other
100133859	LOC100133859	hypothetical protein LOC100133859	Unknown	other
100133864	LOC100133864	similar to pM5 (3 partial)	Unknown	other
100133946	LOC100133946	similar to mature T-cell proliferations 1	Unknown	other
100133951	LOC100133951	similar to Glucose phosphate isomerase	Unknown	other
100134053	LOC100134053	similar to POLR2J4 protein	Unknown	other
100134082	LOC100134082	hypothetical protein LOC100134082	Unknown	other
100134209	LOC100134209	similar to IQ motif and Sec7 domain-containing protein 3	Unknown	other
100134294	LOC100134294	hypothetical protein LOC100134294	Unknown	other
100134306	LOC100134306	hypothetical protein LOC100134306	Unknown	other
100134371	LOC100134371	similar to dual specificity phosphatase 22	Unknown	other
100134410	LOC100134410	similar to POU domain, class 6, transcription factor 2 (Retina-derived POU domain factor 1) (RPF-1)	Unknown	other
100134440	LOC100134440	similar to PGBD5 protein	Unknown	other
134466	LOC134466	hypothetical protein LOC134466	Unknown	other
144438	LOC144438	hypothetical LOC144438	Unknown	other
145786	LOC145786	hypothetical protein LOC145786	Unknown	other
147343	LOC147343	hypothetical protein LOC147343	Unknown	other
147670	LOC147670	hypothetical protein LOC147670	Unknown	other
148203	LOC148203	zinc finger protein 738	Unknown	other
150763	LOC150763	hypothetical protein LOC150763	Unknown	other
153346	LOC153346	hypothetical protein LOC153346	Unknown	other
153364	LOC153364	similar to metallo-beta-lactamase superfamily protein	Unknown	other
153684	LOC153684	hypothetical LOC153684	Unknown	other
157503	LOC157503	hypothetical protein LOC157503	Unknown	other
157562	LOC157562	hypothetical protein LOC157562	Unknown	other
157627	LOC157627	hypothetical LOC157627	Unknown	other
158402	LOC158402	hypothetical protein LOC158402	Unknown	other
169834	LOC169834	hypothetical protein LOC169834	Unknown	other
200420	LOC200420	Alstrom syndrome 1 pseudogene	Unknown	other
201229	LOC201229	hypothetical protein LOC201229	Unknown	other
202451	LOC202451	hypothetical protein LOC202451	Unknown	other
203274	LOC203274	hypothetical protein LOC203274	Unknown	other
220930	LOC220930	hypothetical LOC220930	Unknown	other
221710	LOC221710	hypothetical protein LOC221710	Unknown	other
222070	LOC222070	hypothetical protein LOC222070	Unknown	other
254559	LOC254559	hypothetical LOC254559	Unknown	other
27320	LOC27320	hypothetical protein LOC27320	Unknown	other
282997	LOC282997	hypothetical protein LOC282997	Unknown	other
283045	LOC283045	hypothetical protein LOC283045	Unknown	other
283070	LOC283070	hypothetical protein LOC283070	Unknown	other
283267	LOC283267	hypothetical LOC283267	Unknown	other
283357	LOC283357	hypothetical protein LOC283357	Unknown	other
283508	LOC283508	hypothetical protein LOC283508	Unknown	other
283516	LOC283516	hypothetical protein LOC283516	Unknown	other
283535	LOC283535	hypothetical protein LOC283535	Unknown	other
283658	LOC283658	hypothetical protein LOC283658	Unknown	other
283713	LOC283713	hypothetical protein LOC283713	Unknown	other
283999	LOC283999	hypothetical protein LOC283999	Unknown	other
284385	LOC284385	hypothetical protein LOC284385	Unknown	other
284578	LOC284578	hypothetical protein LOC284578	Unknown	other
285053	LOC285053	similar to ribosomal protein L18a	Unknown	other
285147	LOC285147	hypothetical protein LOC285147	Unknown	other
285281	LOC285281	hypothetical protein LOC285281	Unknown	other
285796	LOC285796	hypothetical protein LOC285796	Unknown	other
285812	LOC285812	hypothetical protein LOC285812	Unknown	other
286002	LOC286002	hypothetical protein LOC286002	Unknown	other
286367	LOC286367	FP944	Unknown	other
338758	LOC338758	hypothetical protein LOC338758	Unknown	other
339047	LOC339047	hypothetical protein LOC339047	Unknown	other
339344	LOC339344	hypothetical protein LOC339344	Nucleus	transcription regulator
339988	LOC339988	hypothetical protein LOC339988	Unknown	other
347475	LOC347475	UPF0625 coiled-coil domain-containing protein ENSP00000359845	Unknown	other
374443	LOC374443	CLR pseudogene	Unknown	other
375196	LOC375196	hypothetical protein LOC375196	Unknown	other
387763	LOC387763	hypothetical LOC387763	Unknown	other
388474	LOC388474	similar to ribosomal protein L7a	Cytoplasm	other
388524	LOC388524	ribosomal protein SA pseudogene	Unknown	other
389023	LOC389023	hypothetical gene supported by BC032913; BC048425	Unknown	other
389634	LOC389634	hypothetical LOC389634	Unknown	other
389895	LOC389895	hypothetical LOC389895	Unknown	other
400986	LOC400986	protein immuno-reactive with anti-PTH polyclonal antibodies	Unknown	other
401097	LOC401097	Similar to LOC166075	Unknown	other
401220	LOC401220	hypothetical gene supported by BC036933	Unknown	other
401321	LOC401321	hypothetical LOC401321	Unknown	other
401397	LOC401397	hypothetical LOC401397	Unknown	other
439949	LOC439949	hypothetical gene supported by AY007155	Unknown	other
439992	LOC439992	similar to v-fos transformation effector protein	Unknown	other
440104	LOC440104	similar to RIKEN cDNA 1110012D08	Unknown	other
440288	LOC440288	similar to FLJ16518 protein	Unknown	other
440302	LOC440302	hypothetical LOC440302	Unknown	other
440434	LOC440434	hypothetical protein FLJ11822	Unknown	other
440896	LOC440896	hypothetical gene LOC440896	Unknown	other
441617	LOC441617	similar to hCG1820409	Unknown	other
442175	LOC442175	similar to hCG1811681	Unknown	other
442497	LOC442497	hypothetical protein LOC442497	Unknown	other
552889	LOC552889	hypothetical protein LOC552889	Unknown	other
643037	LOC643037	similar to hCG1730248	Unknown	other
643837	LOC643837	hypothetical LOC643837	Unknown	other
644242	LOC644242	hypothetical protein LOC644242	Unknown	other
645030	LOC645030	hypothetical protein LOC645030	Unknown	other
645212	LOC645212	hypothetical LOC645212	Unknown	other
645323	LOC645323	hypothetical LOC645323	Unknown	other
645722	LOC645722	hypothetical LOC645722	Unknown	other
646627	LOC646627	phospholipase inhibitor	Unknown	other
646903	LOC646903	hypothetical LOC646903	Unknown	other
647310	LOC647310	hypothetical LOC647310	Unknown	other
649305	LOC649305	hypothetical protein LOC649305	Unknown	other
652526	LOC652526	similar to phosphodiesterase 4D interacting protein isoform 2	Unknown	other
652968	LOC652968	hypothetical protein LOC652968	Unknown	other
654433	LOC654433	hypothetical LOC654433	Unknown	other
727751	LOC727751	similar to cis-Golgi matrix protein GM130	Unknown	other
727893	LOC727893	similar to phosphodiesterase 4D interacting protein (myomegalin)	Unknown	other
728453	LOC728453	similar to 40S ribosomal protein S28	Unknown	other
728987	LOC728987	hypothetical LOC728987	Unknown	other
729085	LOC729085	hypothetical protein LOC729085	Unknown	other
729870	LOC729870	hypothetical LOC729870	Unknown	other
730034	LOC730034	hypothetical LOC730034	Unknown	other
730101	LOC730101	hypothetical LOC730101	Unknown	other
730125	LOC730125	hypothetical LOC730125	Unknown	other
732087	LOC732087	hypothetical protein LOC732087	Unknown	other
92659	LOC92659	hypothetical LOC92659	Unknown	other
93622	LOC93622	hypothetical LOC93622	Unknown	other
9361	LONP1	lon peptidase 1, mitochondrial	Cytoplasm	peptidase
164832	LONRF2	LON peptidase N-terminal domain and ring finger 2	Unknown	other
1902	LPAR1	lysophosphatidic acid receptor 1	Plasma Membrane	G-protein coupled receptor
254531	LPCAT4	lysophosphatidylcholine acyltransferase 4	Unknown	other
9926	LPGAT1	lysophosphatidylglycerol acyltransferase 1	Cytoplasm	other
22859	LPHN1	latrophilin 1	Plasma Membrane	G-protein coupled receptor
23266	LPHN2	latrophilin 2	Plasma Membrane	G-protein coupled receptor
9663	LPIN2	lipin 2	Nucleus	other
4023	LPL	lipoprotein lipase	Cytoplasm	enzyme
4026	LPP	LIM domain containing preferred translocation partner in lipoma	Nucleus	other
9890	LPPR4	plasticity related gene 1	Plasma Membrane	phosphatase
84859	LRCH3	leucine-rich repeats and calponin homology (CH) domain containing 3	Unknown	other
57622	LRFN1	leucine rich repeat and fibronectin type III domain containing 1	Nucleus	other
57497	LRFN2	leucine rich repeat and fibronectin type III domain containing 2	Unknown	other
145581	LRFN5	leucine rich repeat and fibronectin type III domain containing 5	Nucleus	other
26018	LRIG1	leucine-rich repeats and immunoglobulin-like domains 1	Extracellular Space	other
4033	LRMP	lymphoid-restricted membrane protein	Cytoplasm	other
26020	LRP10	low density lipoprotein receptor-related protein 10	Plasma Membrane	transmembrane receptor
84918	LRP11	low density lipoprotein receptor-related protein 11	Unknown	other
4036	LRP2	low density lipoprotein-related protein 2	Plasma Membrane	transporter
4041	LRP5	low density lipoprotein receptor-related protein 5	Plasma Membrane	other
4043	LRPAP1	low density lipoprotein receptor-related protein associated protein 1	Plasma Membrane	transmembrane receptor
9684	LRRC14	leucine rich repeat containing 14	Unknown	other
79442	LRRC2	leucine rich repeat containing 2	Unknown	other
2615	LRRC32	leucine rich repeat containing 32	Plasma Membrane	other
474170	LRRC37A2	leucine rich repeat containing 37, member A2	Unknown	other
[truncated: 1,961 more rows]
