# Supplementary material for: Discovery of structural alterations in solid tumor oligodendroglioma by single molecule analysis
Source: BMC Genomics. 2013 Jul 26;14:505. doi: 10.1186/1471-2164-14-505 (PMC3727977; doi:10.1186/1471-2164-14-505)
Supplement: Additional file 9 — Number of oligodendrogioma samples in REMBRANDT database where a given candidate gene is up or down regulated by at least 2 fold. This table lists candidate genes identified through Optical Mapping (column A), and the number of oligodendroglioma samples in the REMBRANDT database where that gene is up or down regulated by at least two fold (column B). [file 1471-2164-14-505-S9.xlsx]

## Sheet: Sheet1
Additional File 9: No. of oligodendrogioma samples in REMBRANDT database where a given candidate gene is up/down regulated by at least 2 fold
Gene Symbol	No. of oligodendroglioma samples where gene is 2X up/down regulated
PLEKHM3	not in database
APPL1	3
ARHGAP10	4
TCEB3	10
ALMS1	13
EFHC2	13
CCDC91	14
CECR2	14
PARK2	14
OSBPL3	18
PAX7	18
FER1L3/MYOF	21
LASS3	21
ELF1	24
DIAPH2	28
TACC2	28
SIPA1L3	31
LOC339166	32
PRKG1	32
ZFYVE26	32
NPAS3	35
PHLDB2	44
LRRN2	45
STMN2	55
total 67 oligodendroglioma samples in database as of August 2012
